# Supplementary material for: Modelling the Tox21 10 K chemical profiles for in vivo toxicity prediction and mechanism characterization
Source: Nat Commun. 2016 Jan 26;7:10425. doi: 10.1038/ncomms10425 (PMC4777217; doi:10.1038/ncomms10425)
Supplement: Supplementary Data 1 — Compounds clustered by assay activity profiles and their MeSH pharmacological action (PA) term annotations. [file ncomms10425-s2.xlsx]

## Sheet: Sheet1
Supplementary Data 1. Compounds clustered by assay activity profiles and their MeSH pharmacological action (PA) term annotations
Compound	MeSH PA terms	Cluster	Most significant MeSH PA in cluster	P-value
Dapiprazole hydrochloride	Adrenergic alpha-Antagonists;Antipsychotic Agents;	k1.1	Purinergic P2Y Receptor Antagonists	0.0139245
Pyrantel tartrate	Anthelmintics;Antinematodal Agents;	k1.1	Purinergic P2Y Receptor Antagonists	0.0139245
Doxifluridine	Antimetabolites, Antineoplastic;Appetite Stimulants;Immunosuppressive Agents;	k1.1	Purinergic P2Y Receptor Antagonists	0.0139245
Estramustine	Antineoplastic Agents, Alkylating;Antineoplastic Agents, Hormonal;	k1.1	Purinergic P2Y Receptor Antagonists	0.0139245
Foscarnet trisodium	Antiviral Agents;Reverse Transcriptase Inhibitors;	k1.1	Purinergic P2Y Receptor Antagonists	0.0139245
Acarbose	Enzyme Inhibitors;Hypoglycemic Agents;	k1.1	Purinergic P2Y Receptor Antagonists	0.0139245
Terbuthylazine	Herbicides;Pesticides;	k1.1	Purinergic P2Y Receptor Antagonists	0.0139245
Clopidogrel hydrogen sulfate	Platelet Aggregation Inhibitors;Purinergic P2Y Receptor Antagonists;	k1.1	Purinergic P2Y Receptor Antagonists	0.0139245
Butyl benzyl phthalate	Teratogens;	k1.1	Purinergic P2Y Receptor Antagonists	0.0139245
1-Propanone, 2-methyl-1-[4-(methylthio)phenyl]-2-(4-4-morpholinyl)-		k1.1	Purinergic P2Y Receptor Antagonists	0.0139245
2,2,4-Trimethyl-1,3-pentanediol diisobutyrate		k1.1	Purinergic P2Y Receptor Antagonists	0.0139245
2,2-Dimethoxy-1,2-diphenylethanone		k1.1	Purinergic P2Y Receptor Antagonists	0.0139245
3,3'-Dimethylbenzidine		k1.1	Purinergic P2Y Receptor Antagonists	0.0139245
4,4'-Sulfonyldiphenol		k1.1	Purinergic P2Y Receptor Antagonists	0.0139245
Pentaerythritol tetrakis(3,5-di-tert-butyl-4-hydroxyhydrocinnamate)		k1.1	Purinergic P2Y Receptor Antagonists	0.0139245
5alpha-Androstan-3beta-ol		k1.1	Purinergic P2Y Receptor Antagonists	0.0139245
Iproniazid sulfate		k1.1	Purinergic P2Y Receptor Antagonists	0.0139245
4,4'-Dihydoxybenzophenone		k1.1	Purinergic P2Y Receptor Antagonists	0.0139245
Penicillin VK	Anti-Bacterial Agents;	k1.10	Oxytocics	0.00622405
L-Ascorbic acid	Antioxidants;Vitamins;	k1.10	Oxytocics	0.00622405
Dinoprostone	Oxytocics;	k1.10	Oxytocics	0.00622405
Calcium L-ascorbate dihydrate		k1.10	Oxytocics	0.00622405
Cymoxanil		k1.10	Oxytocics	0.00622405
Urapidil	Adrenergic alpha-1 Receptor Antagonists;Antihypertensive Agents;Serotonin Receptor Agonists;Vasodilator Agents;	k1.11	Phosphodiesterase 5 Inhibitors	0.00415045
Olopatadine hydrochloride	Anti-Allergic Agents;Anti-Inflammatory Agents, Non-Steroidal;Histamine H1 Antagonists, Non-Sedating;	k1.11	Phosphodiesterase 5 Inhibitors	0.00415045
6-Aminocaproic acid	Antifibrinolytic Agents;	k1.11	Phosphodiesterase 5 Inhibitors	0.00415045
Tadalafil	Phosphodiesterase 5 Inhibitors;Vasodilator Agents;	k1.11	Phosphodiesterase 5 Inhibitors	0.00415045
1-(Morpholin-4-yl)prop-2-en-1-one		k1.11	Phosphodiesterase 5 Inhibitors	0.00415045
2,2'-[(3-Aminopropyl)imino]diethanol		k1.11	Phosphodiesterase 5 Inhibitors	0.00415045
2,4-D-ethyl ester		k1.11	Phosphodiesterase 5 Inhibitors	0.00415045
2,4-D-methyl		k1.11	Phosphodiesterase 5 Inhibitors	0.00415045
Acetamiprid		k1.11	Phosphodiesterase 5 Inhibitors	0.00415045
N-[3-(Dimethylamino)propyl]methacrylamide		k1.11	Phosphodiesterase 5 Inhibitors	0.00415045
1-Propanaminium, 3-chloro-2-hydroxy-N,N,N-trimethyl-, chloride		k1.11	Phosphodiesterase 5 Inhibitors	0.00415045
2-Tolunitrile		k1.11	Phosphodiesterase 5 Inhibitors	0.00415045
Ethylammonium nitrate		k1.11	Phosphodiesterase 5 Inhibitors	0.00415045
Vinyl acetate		k1.11	Phosphodiesterase 5 Inhibitors	0.00415045
Bendroflumethiazide	Antihypertensive Agents;Diuretics;Sodium Chloride Symporter Inhibitors;	k1.12	Sodium Chloride Symporter Inhibitors	0.00676027
1,4-Dioxane-2,5-dione, 3,6-dimethyl-		k1.12	Sodium Chloride Symporter Inhibitors	0.00676027
2-[Methacryloyloxy]ethyl acetoacetate		k1.12	Sodium Chloride Symporter Inhibitors	0.00676027
Chloromethyl methyl ether		k1.12	Sodium Chloride Symporter Inhibitors	0.00676027
Cytosine		k1.12	Sodium Chloride Symporter Inhibitors	0.00676027
Dicyclohexyl disulfide		k1.12	Sodium Chloride Symporter Inhibitors	0.00676027
Ethyl dodecanoate		k1.12	Sodium Chloride Symporter Inhibitors	0.00676027
Thiamine disulfide		k1.12	Sodium Chloride Symporter Inhibitors	0.00676027
1,2-Difluoro-1,1,2,2-tetrachloroethane		k1.12	Sodium Chloride Symporter Inhibitors	0.00676027
1-Ethyl-3-methylimidazolium chloride		k1.12	Sodium Chloride Symporter Inhibitors	0.00676027
2,4,4-Trimethyl-2-pentene		k1.12	Sodium Chloride Symporter Inhibitors	0.00676027
2,6-Dichlorobenzoic acid		k1.12	Sodium Chloride Symporter Inhibitors	0.00676027
2-Hydroxypropyl 2-methylacrylate		k1.12	Sodium Chloride Symporter Inhibitors	0.00676027
3-Nitroaniline		k1.12	Sodium Chloride Symporter Inhibitors	0.00676027
Allyl glycidyl ether		k1.12	Sodium Chloride Symporter Inhibitors	0.00676027
Benzenesulfonyl chloride		k1.12	Sodium Chloride Symporter Inhibitors	0.00676027
Diisobutylamine		k1.12	Sodium Chloride Symporter Inhibitors	0.00676027
Ethylene glycol diethyl ether		k1.12	Sodium Chloride Symporter Inhibitors	0.00676027
Heptamethyleneimine		k1.12	Sodium Chloride Symporter Inhibitors	0.00676027
Isonicotinamide		k1.12	Sodium Chloride Symporter Inhibitors	0.00676027
Methyl ethyl ketone		k1.12	Sodium Chloride Symporter Inhibitors	0.00676027
NTP Mix59 CT1 62-EQP		k1.12	Sodium Chloride Symporter Inhibitors	0.00676027
Stoddard solvent		k1.12	Sodium Chloride Symporter Inhibitors	0.00676027
3-Acetamidophenol	Analgesics;	k1.13	Protein Synthesis Inhibitors	0.017598
Lincomycin hydrochloride	Anti-Bacterial Agents;Protein Synthesis Inhibitors;	k1.13	Protein Synthesis Inhibitors	0.017598
2'-Acetonaphthone		k1.13	Protein Synthesis Inhibitors	0.017598
Acetylpyrazine		k1.13	Protein Synthesis Inhibitors	0.017598
Butyl lactate		k1.13	Protein Synthesis Inhibitors	0.017598
Icaridin		k1.13	Protein Synthesis Inhibitors	0.017598
Limonene dioxide		k1.13	Protein Synthesis Inhibitors	0.017598
N,N-Dimethyldodecan-1-amine		k1.13	Protein Synthesis Inhibitors	0.017598
Bisibutiamine		k1.13	Protein Synthesis Inhibitors	0.017598
Cyanamide		k1.13	Protein Synthesis Inhibitors	0.017598
Dikegulac sodium		k1.13	Protein Synthesis Inhibitors	0.017598
Nitenpyram		k1.13	Protein Synthesis Inhibitors	0.017598
Procodazole		k1.13	Protein Synthesis Inhibitors	0.017598
1,3,5-Trichlorobenzene		k1.13	Protein Synthesis Inhibitors	0.017598
Chlorobenzene		k1.13	Protein Synthesis Inhibitors	0.017598
Methyl ricinoleate		k1.13	Protein Synthesis Inhibitors	0.017598
D-alpha-Tocopheryl succinate	Antioxidants;Vitamins;	k1.15	Vitamins	0.00572023
(Z)-Hexadec-9-enoic acid		k1.15	Vitamins	0.00572023
Bran		k1.15	Vitamins	0.00572023
Oleic acid		k1.15	Vitamins	0.00572023
(13Z)-Docos-13-enoic acid		k1.15	Vitamins	0.00572023
Levamisole hydrochloride	Adjuvants, Immunologic;Antinematodal Agents;Antirheumatic Agents;	k1.2	Antitrichomonal Agents	0.0103465
Tinidazole	Alkylating Agents;Antitrichomonal Agents;	k1.2	Antitrichomonal Agents	0.0103465
Nefopam hydrochloride	Analgesics, Non-Narcotic;	k1.2	Antitrichomonal Agents	0.0103465
C.I. Solvent red 24	Coloring Agents;	k1.2	Antitrichomonal Agents	0.0103465
2-Hydroxy-4-methoxybenzophenone	Sunscreening Agents;	k1.2	Antitrichomonal Agents	0.0103465
2-Tridecanone		k1.2	Antitrichomonal Agents	0.0103465
beta-1,2,3,4,5,6-Hexachlorocyclohexane		k1.2	Antitrichomonal Agents	0.0103465
Ethylparaben		k1.2	Antitrichomonal Agents	0.0103465
Dibenzosuberone		k1.2	Antitrichomonal Agents	0.0103465
NTP Mix112 ER1 10-EQC		k1.2	Antitrichomonal Agents	0.0103465
NTP Mix97 ER1 10-EQC		k1.2	Antitrichomonal Agents	0.0103465
NTP Mix99 ER1 10-EQC		k1.2	Antitrichomonal Agents	0.0103465
Amikacin	Anti-Bacterial Agents;	k1.3	Cholagogues and Choleretics	0.0123998
Methicillin sodium hydrate	Anti-Bacterial Agents;	k1.3	Cholagogues and Choleretics	0.0123998
Glycocholic acid	Cholagogues and Choleretics;Detergents;	k1.3	Cholagogues and Choleretics	0.0123998
Pyridostigmine bromide	Cholinesterase Inhibitors;	k1.3	Cholagogues and Choleretics	0.0123998
Ioxilan	Contrast Media;	k1.3	Cholagogues and Choleretics	0.0123998
Mephenesin	Muscle Relaxants, Central;	k1.3	Cholagogues and Choleretics	0.0123998
1,3-Dimethyl-2-nitrobenzene		k1.3	Cholagogues and Choleretics	0.0123998
3-Phenylpropyl cinnamate		k1.3	Cholagogues and Choleretics	0.0123998
Dibutyl butanedioate		k1.3	Cholagogues and Choleretics	0.0123998
Diphenyl phosphite		k1.3	Cholagogues and Choleretics	0.0123998
Heptyl acetate		k1.3	Cholagogues and Choleretics	0.0123998
Sulfuric acid, monononyl ester, sodium salt		k1.3	Cholagogues and Choleretics	0.0123998
2-Amino-6-methylheptane		k1.3	Cholagogues and Choleretics	0.0123998
Althiazide		k1.3	Cholagogues and Choleretics	0.0123998
Anisindione		k1.3	Cholagogues and Choleretics	0.0123998
3-Hexanone		k1.3	Cholagogues and Choleretics	0.0123998
Benzenemethanethiol		k1.3	Cholagogues and Choleretics	0.0123998
Chloroacetonitrile		k1.3	Cholagogues and Choleretics	0.0123998
NTP Mix103 ER1 10-EQC		k1.3	Cholagogues and Choleretics	0.0123998
NTP Mix51 CT1 3-EQP		k1.3	Cholagogues and Choleretics	0.0123998
Ephedrine hydrochloride	Adrenergic Agents;Central Nervous System Stimulants;Sympathomimetics;Vasoconstrictor Agents;	k1.4	Serine Proteinase Inhibitors	0.0123998
Gabexate mesilate	Anticoagulants;Serine Proteinase Inhibitors;	k1.4	Serine Proteinase Inhibitors	0.0123998
Minaprine dihydrochloride	Antidepressive Agents;	k1.4	Serine Proteinase Inhibitors	0.0123998
Gatifloxacin	Anti-Infective Agents;	k1.4	Serine Proteinase Inhibitors	0.0123998
Tetracosafluorotetradecahydrophenanthrene	Contrast Media;	k1.4	Serine Proteinase Inhibitors	0.0123998
Eptifibatide	Platelet Aggregation Inhibitors;	k1.4	Serine Proteinase Inhibitors	0.0123998
(E)-5-Decen-1-ol		k1.4	Serine Proteinase Inhibitors	0.0123998
2,6-Dimethyloctan-2-ol		k1.4	Serine Proteinase Inhibitors	0.0123998
2-Acetylthiazole		k1.4	Serine Proteinase Inhibitors	0.0123998
4'-Methoxyacetophenone		k1.4	Serine Proteinase Inhibitors	0.0123998
Decyl acetate		k1.4	Serine Proteinase Inhibitors	0.0123998
Diethylene glycol diethyl ether		k1.4	Serine Proteinase Inhibitors	0.0123998
D-Lactic acid		k1.4	Serine Proteinase Inhibitors	0.0123998
Ethyl decanoate		k1.4	Serine Proteinase Inhibitors	0.0123998
Potassium perchlorate		k1.4	Serine Proteinase Inhibitors	0.0123998
1-Thioglycerol		k1.4	Serine Proteinase Inhibitors	0.0123998
2-Ethylhexyl salicylate		k1.4	Serine Proteinase Inhibitors	0.0123998
Capreomycin IB		k1.4	Serine Proteinase Inhibitors	0.0123998
1-Methyl-3-propylimidazolium hexafluorophosphate		k1.4	Serine Proteinase Inhibitors	0.0123998
NTP Mix104 ER1 10-EQC		k1.4	Serine Proteinase Inhibitors	0.0123998
NTP Mix105 ER1 10-EQC		k1.4	Serine Proteinase Inhibitors	0.0123998
NTP Mix107 ER1 10-EQC		k1.4	Serine Proteinase Inhibitors	0.0123998
tert-Butyl phenyl glycidyl ether		k1.4	Serine Proteinase Inhibitors	0.0123998
Octopamine hydrochloride	Adrenergic alpha-Agonists;Vasoconstrictor Agents;	k1.5	Contrast Media	0.00317026
N-Nitrosodiethylamine	Alkylating Agents;	k1.5	Contrast Media	0.00317026
Cyclophosphamide monohydrate	Antineoplastic Agents, Alkylating;Antirheumatic Agents;Immunosuppressive Agents;Mutagens;Myeloablative Agonists;	k1.5	Contrast Media	0.00317026
Ranitidine	Anti-Ulcer Agents;Histamine H2 Antagonists;	k1.5	Contrast Media	0.00317026
Theophylline	Bronchodilator Agents;Phosphodiesterase Inhibitors;Purinergic P1 Receptor Antagonists;Vasodilator Agents;	k1.5	Contrast Media	0.00317026
Diatrizoate sodium	Contrast Media;	k1.5	Contrast Media	0.00317026
Meglumine	Contrast Media;	k1.5	Contrast Media	0.00317026
Ammonium nitrate	Explosive Agents;Fertilizers;	k1.5	Contrast Media	0.00317026
Oxalic acid	Reducing Agents;	k1.5	Contrast Media	0.00317026
1,4-Dimethylnaphthalene		k1.5	Contrast Media	0.00317026
2-(Dimethylamino)-2-methylpropan-1-ol		k1.5	Contrast Media	0.00317026
2,4-D-butotyl		k1.5	Contrast Media	0.00317026
2-Methyl-2-nitro-1,3-propanediol		k1.5	Contrast Media	0.00317026
2-Methyl-2-nitro-1-propanol		k1.5	Contrast Media	0.00317026
4-(2-Methylbutan-2-yl)cyclohexanol		k1.5	Contrast Media	0.00317026
4-tert-Butylaniline		k1.5	Contrast Media	0.00317026
6,7-dichloro-5-[3-(methoxymethyl)-5-(1-oxidopyridin-3-yl)-4H-1,2,4-triazol-4-yl]-1,4-dihydroquinoxaline-2,3-dione		k1.5	Contrast Media	0.00317026
Acetic acid, (diethoxyphosphinyl)-, ethyl ester		k1.5	Contrast Media	0.00317026
C12-14-Alkyl glycidyl ether		k1.5	Contrast Media	0.00317026
Ethanol, 2,2',2'',2'''-(1,2-ethanediyldinitrilo)tetrakis-		k1.5	Contrast Media	0.00317026
Ethyl levulinate		k1.5	Contrast Media	0.00317026
Indium arsenide		k1.5	Contrast Media	0.00317026
Isocetyl stearate		k1.5	Contrast Media	0.00317026
Triisopropanolamine		k1.5	Contrast Media	0.00317026
6,7-Dimethoxyquinazoline-2,4(1H,3H)-dione		k1.5	Contrast Media	0.00317026
Acitazanolast		k1.5	Contrast Media	0.00317026
Bumetrizole		k1.5	Contrast Media	0.00317026
Mepiroxol		k1.5	Contrast Media	0.00317026
Phensuximide		k1.5	Contrast Media	0.00317026
1-Benzoylacetone		k1.5	Contrast Media	0.00317026
1-Butyl-1-methylpyrrolidinium hexafluorophosphate		k1.5	Contrast Media	0.00317026
NTP Mix69 CT1 62-EQP		k1.5	Contrast Media	0.00317026
Sodium hydroxymethanesulfinate		k1.5	Contrast Media	0.00317026
Triasulfuron		k1.5	Contrast Media	0.00317026
Busulfan	Alkylating Agents;Antineoplastic Agents, Alkylating;Immunosuppressive Agents;Myeloablative Agonists;	k1.6	Ganglionic Stimulants	0.0185276
Cariporide mesylate (HOE642)	Anti-Arrhythmia Agents;	k1.6	Ganglionic Stimulants	0.0185276
Coumarin	Anticoagulants;	k1.6	Ganglionic Stimulants	0.0185276
Sulfamethazine	Anti-Infective Agents;	k1.6	Ganglionic Stimulants	0.0185276
Dipyrone	Anti-Inflammatory Agents, Non-Steroidal;	k1.6	Ganglionic Stimulants	0.0185276
Furosemide	Diuretics;Sodium Potassium Chloride Symporter Inhibitors;	k1.6	Ganglionic Stimulants	0.0185276
Methanaminium, N,N,N-trimethyl-, hydroxide	Ganglionic Stimulants;	k1.6	Ganglionic Stimulants	0.0185276
Daminozide	Herbicides;Plant Growth Regulators;	k1.6	Ganglionic Stimulants	0.0185276
Sodium saccharin	Sweetening Agents;	k1.6	Ganglionic Stimulants	0.0185276
(2,2-Dimethoxyethyl)benzene		k1.6	Ganglionic Stimulants	0.0185276
1,1,1,2,2,3,3,4,4-Nonafluoro-6-iodohexane		k1.6	Ganglionic Stimulants	0.0185276
1,3,6-Hexanetricarbonitrile		k1.6	Ganglionic Stimulants	0.0185276
4-Cyclohexylcyclohexanone		k1.6	Ganglionic Stimulants	0.0185276
4-Propylanisole		k1.6	Ganglionic Stimulants	0.0185276
5-Ethyldihydrofuran-2(3H)-one		k1.6	Ganglionic Stimulants	0.0185276
N-(2-Hydroxyethyl)acetamide		k1.6	Ganglionic Stimulants	0.0185276
3-Phenyl-2-propen-1-ol		k1.6	Ganglionic Stimulants	0.0185276
Ceftriaxone disodium trihydrate		k1.6	Ganglionic Stimulants	0.0185276
Pentanoic acid		k1.6	Ganglionic Stimulants	0.0185276
1-Butyl-1-methylpiperidinium trifluoromethanesulfonate		k1.6	Ganglionic Stimulants	0.0185276
1-Butyl-3-methylpyridinium trifluoromethanesulfonate		k1.6	Ganglionic Stimulants	0.0185276
1-Ethyl-2,3-dimethylimidazolium trifluoromethanesulfonate		k1.6	Ganglionic Stimulants	0.0185276
2,2,2-Trichloroacetamide		k1.6	Ganglionic Stimulants	0.0185276
2-Vinylpyridine		k1.6	Ganglionic Stimulants	0.0185276
5-Methyl-2,3-hexanedione		k1.6	Ganglionic Stimulants	0.0185276
Bromochloromethane		k1.6	Ganglionic Stimulants	0.0185276
Cyclohexene oxide		k1.6	Ganglionic Stimulants	0.0185276
N-(4-Methoxyphenyl)acetamide		k1.6	Ganglionic Stimulants	0.0185276
Nonane,1-chloro-		k1.6	Ganglionic Stimulants	0.0185276
NTP Mix100 ER1 10-EQC		k1.6	Ganglionic Stimulants	0.0185276
NTP Mix102 ER1 10-EQC		k1.6	Ganglionic Stimulants	0.0185276
Triethylgermanium chloride		k1.6	Ganglionic Stimulants	0.0185276
Carbofuran	Antinematodal Agents;Cholinesterase Inhibitors;Insecticides;	k1.7	Cholinesterase Inhibitors	0.000465424
Propoxur	Cholinesterase Inhibitors;Insecticides;	k1.7	Cholinesterase Inhibitors	0.000465424
(E)-11-Tetradecen-1-ol acetate		k1.7	Cholinesterase Inhibitors	0.000465424
1,5-anhydro-2,3-dideoxy-4-O-methyl-3-{[(1R,3S)-3-(propan-2-yl)-3-{[3-(trifluoromethyl)-7,8-dihydro-1,6-naphthyridin-6(5H)-yl]carbonyl}cyclopentyl]ammonio}-D-erythro-pentitol 3-carboxypropanoate		k1.7	Cholinesterase Inhibitors	0.000465424
2,2'-[Benzene-1,3-diylbis(oxy)]diethanol		k1.7	Cholinesterase Inhibitors	0.000465424
3-Methyl-2-buten-1-ol		k1.7	Cholinesterase Inhibitors	0.000465424
6-Methylpyridin-2-amine		k1.7	Cholinesterase Inhibitors	0.000465424
Acenaphthene		k1.7	Cholinesterase Inhibitors	0.000465424
Nitrosoheptamethyleneimine		k1.7	Cholinesterase Inhibitors	0.000465424
Pentane-1,5-diyl dibenzoate		k1.7	Cholinesterase Inhibitors	0.000465424
Sulfosuccinic acid		k1.7	Cholinesterase Inhibitors	0.000465424
3-Chloropropanoic acid		k1.7	Cholinesterase Inhibitors	0.000465424
4-Hydroxy-3-methoxybenzaldehyde	Anticonvulsants;Antimutagenic Agents;Antioxidants;	k1.8	Luminescent Agents	0.00311526
Salicylamide	Anti-Inflammatory Agents, Non-Steroidal;	k1.8	Luminescent Agents	0.00311526
Luminol	Indicators and Reagents;Luminescent Agents;	k1.8	Luminescent Agents	0.00311526
2-Methyl-1,3-benzenediol		k1.8	Luminescent Agents	0.00311526
4-(4-Hydroxy-3-methoxyphenyl)-2-butanone		k1.8	Luminescent Agents	0.00311526
Vanillin isobutyrate		k1.8	Luminescent Agents	0.00311526
Carsalam		k1.8	Luminescent Agents	0.00311526
Flamenol		k1.8	Luminescent Agents	0.00311526
Salicyl alcohol		k1.8	Luminescent Agents	0.00311526
Vanitiolide		k1.8	Luminescent Agents	0.00311526
2,6-Dichlorophenol		k1.8	Luminescent Agents	0.00311526
Bendiocarb	Insecticides;	k1.9	Insecticides	0.0520021
2-Ethyl-3-hydroxy-4H-pyran-4-one		k1.9	Insecticides	0.0520021
Nonivamide		k1.9	Insecticides	0.0520021
Sodium bromate		k1.9	Insecticides	0.0520021
Morin hydrate	Antioxidants;Indicators and Reagents;	k10.1	Rodenticides	0.0155116
Cyfluthrin	Insecticides;	k10.1	Rodenticides	0.0155116
Pyrinuron	Rodenticides;	k10.1	Rodenticides	0.0155116
3,4-Dichlorophenylurea		k10.1	Rodenticides	0.0155116
Spirotetramat		k10.1	Rodenticides	0.0155116
Pentabromodiphenyl ether		k10.1	Rodenticides	0.0155116
Felbamate	Anticonvulsants;	k10.10	Insect Repellents	0.0180315
5-Aminosalicylic acid	Anti-Inflammatory Agents, Non-Steroidal;	k10.10	Insect Repellents	0.0180315
Monocrotophos	Cholinesterase Inhibitors;Insecticides;Monoamine Oxidase Inhibitors;Mutagens;	k10.10	Insect Repellents	0.0180315
Dimethyl phthalate	Fixatives;Insect Repellents;	k10.10	Insect Repellents	0.0180315
Simazine	Herbicides;	k10.10	Insect Repellents	0.0180315
Amifostine	Radiation-Protective Agents;	k10.10	Insect Repellents	0.0180315
Xylitol	Sweetening Agents;	k10.10	Insect Repellents	0.0180315
4-Hydroxybenzoic acid		k10.10	Insect Repellents	0.0180315
Benzylacetone		k10.10	Insect Repellents	0.0180315
Dihydro-1,1,2,3,3-pentamethyl-4(5H)-indanone		k10.10	Insect Repellents	0.0180315
N-Isopropylphthalimide		k10.10	Insect Repellents	0.0180315
Tridecane		k10.10	Insect Repellents	0.0180315
Disodium 2-hydroxybutanedioate		k10.10	Insect Repellents	0.0180315
2-Phenylethanol	Anti-Infective Agents, Local;Disinfectants;Preservatives, Pharmaceutical;	k10.11	Chemosterilants	0.00415476
Hexamethylphosphoramide	Chemosterilants;	k10.11	Chemosterilants	0.00415476
1-Phenyl-3,3-dimethyltriazene		k10.11	Chemosterilants	0.00415476
Hexyl propanoate		k10.11	Chemosterilants	0.00415476
2-Ethyl-1,3-hexanediol		k10.11	Chemosterilants	0.00415476
Allylthiourea		k10.11	Chemosterilants	0.00415476
Octadecanoic acid, 2,3-dihydroxypropyl ester		k10.11	Chemosterilants	0.00415476
Sorbinil		k10.11	Chemosterilants	0.00415476
2-Phenylpropan-2-ol		k10.11	Chemosterilants	0.00415476
Heptadecane,1-bromo-		k10.11	Chemosterilants	0.00415476
Clarithromycin	Anti-Bacterial Agents;Protein Synthesis Inhibitors;	k10.12	Histamine H2 Antagonists	0.0108751
Famotidine	Anti-Ulcer Agents;Histamine H2 Antagonists;	k10.12	Histamine H2 Antagonists	0.0108751
Sodium cyclamate	Sweetening Agents;	k10.12	Histamine H2 Antagonists	0.0108751
1,2,3,6-Tetrahydrophthalimide		k10.12	Histamine H2 Antagonists	0.0108751
1,5,9-Cyclododecatriene		k10.12	Histamine H2 Antagonists	0.0108751
2-[2-(2-Ethoxyethoxy)ethoxy]ethanol		k10.12	Histamine H2 Antagonists	0.0108751
2-Chloro-1,4-diethoxybenzene		k10.12	Histamine H2 Antagonists	0.0108751
4-Methoxybenzaldehyde		k10.12	Histamine H2 Antagonists	0.0108751
Cyclohexylamine		k10.12	Histamine H2 Antagonists	0.0108751
Methyl hexanedioate		k10.12	Histamine H2 Antagonists	0.0108751
Polydimethylsiloxane		k10.12	Histamine H2 Antagonists	0.0108751
Triisobutyl phosphate		k10.12	Histamine H2 Antagonists	0.0108751
Ethyl acetate		k10.12	Histamine H2 Antagonists	0.0108751
Urea		k10.12	Histamine H2 Antagonists	0.0108751
1-Methyl-1-propylpyrrolidinium trifluoromethanesulfonate		k10.12	Histamine H2 Antagonists	0.0108751
1-Octadecene		k10.12	Histamine H2 Antagonists	0.0108751
Black cohosh		k10.12	Histamine H2 Antagonists	0.0108751
Dalapon-sodium		k10.12	Histamine H2 Antagonists	0.0108751
Diethyl ethylphosphonate		k10.12	Histamine H2 Antagonists	0.0108751
NTP Mix52 CT1 3-EQP		k10.12	Histamine H2 Antagonists	0.0108751
NTP Mix75 CT1 62-EQP		k10.12	Histamine H2 Antagonists	0.0108751
Pentadecane,1-bromo-		k10.12	Histamine H2 Antagonists	0.0108751
Levobupivacaine hydrochloride	Anesthetics, Local;	k10.13	Radiation-Sensitizing Agents	0.0226678
1,2-Dibromo-3-chloropropane	Antinematodal Agents;Insecticides;	k10.13	Radiation-Sensitizing Agents	0.0226678
Etandazole	Antineoplastic Agents;Radiation-Sensitizing Agents;	k10.13	Radiation-Sensitizing Agents	0.0226678
1,3-Dioxolane	Mutagens;	k10.13	Radiation-Sensitizing Agents	0.0226678
1-[N-(2-Methylphenyl)carbamimidoyl]urea		k10.13	Radiation-Sensitizing Agents	0.0226678
5-Methoxy-5-oxopentanoic acid		k10.13	Radiation-Sensitizing Agents	0.0226678
Monobutyl phthalate		k10.13	Radiation-Sensitizing Agents	0.0226678
N,N-Diethyl-N-methylethanaminium chloride		k10.13	Radiation-Sensitizing Agents	0.0226678
Acetanilide		k10.13	Radiation-Sensitizing Agents	0.0226678
Tranylcypromine hydrochloride		k10.13	Radiation-Sensitizing Agents	0.0226678
2-Chlorobenzyl chloride		k10.13	Radiation-Sensitizing Agents	0.0226678
4-Fluoroaniline		k10.13	Radiation-Sensitizing Agents	0.0226678
5-Chloro-2-methylaniline		k10.13	Radiation-Sensitizing Agents	0.0226678
9-Octadecenoic acid (9Z)-, butyl ester		k10.13	Radiation-Sensitizing Agents	0.0226678
Acetic acid, antimony(3+) salt		k10.13	Radiation-Sensitizing Agents	0.0226678
Beryllium sulfate tetrahydrate		k10.13	Radiation-Sensitizing Agents	0.0226678
Ethyl vinyl ketone		k10.13	Radiation-Sensitizing Agents	0.0226678
Metsulfuron-methyl		k10.13	Radiation-Sensitizing Agents	0.0226678
N-Methyldiethanolamine		k10.13	Radiation-Sensitizing Agents	0.0226678
Propanoic acid, 3,3'-thiobis-, ditridecyl ester		k10.13	Radiation-Sensitizing Agents	0.0226678
Edrophonium chloride	Antidotes;Cholinesterase Inhibitors;	k10.14	Antithrombins	0.00311526
Argatroban	Antithrombins;Platelet Aggregation Inhibitors;	k10.14	Antithrombins	0.00311526
Lactose	Sweetening Agents;	k10.14	Antithrombins	0.00311526
1,4-Dichloro-2,5-dimethylbenzene		k10.14	Antithrombins	0.00311526
Acetyltriethyl citrate		k10.14	Antithrombins	0.00311526
N,N'-Di-tert-butylethane-1,2-diamine		k10.14	Antithrombins	0.00311526
N-[(3R)-9-amino-4-oxo-1-phenyl-3,4,6,7-tetrahydro[1,4]diazepino[6,7,1-hi]indol-3-yl]pyridine-3-carboxamide		k10.14	Antithrombins	0.00311526
Tetraisopropyl methylenediphosphonate		k10.14	Antithrombins	0.00311526
Aminotrimethylene phosphonic acid		k10.14	Antithrombins	0.00311526
NTP Mix64 CT1 62-EQP		k10.14	Antithrombins	0.00311526
o-Cresyl glycidyl ether		k10.14	Antithrombins	0.00311526
Pyrimidine,2,4-dichloro-		k10.14	Antithrombins	0.00311526
Oxethazaine	Anesthetics, Local;	k10.15	Food Coloring Agents	0.0051921
Annatto	Food Coloring Agents;	k10.15	Food Coloring Agents	0.0051921
1-Chloro-2-(chloromethyl)-3-fluorobenzene		k10.15	Food Coloring Agents	0.0051921
3-ethyl-5-{5-[(4-ethylpiperazin-1-yl)sulfonyl]-2-propoxyphenyl}-2-(pyridin-2-ylmethyl)-2,6-dihydro-7H-pyrazolo[4,3-d]pyrimidin-7-one		k10.15	Food Coloring Agents	0.0051921
Potassium perfluorohexanesulfonate		k10.15	Food Coloring Agents	0.0051921
Difloxacin hydrochloride		k10.15	Food Coloring Agents	0.0051921
Nadifloxacin		k10.15	Food Coloring Agents	0.0051921
1,2-Dimethyl-3-propylimidazolium bis(trifluoromethylsulfonyl)imide		k10.15	Food Coloring Agents	0.0051921
1-Butyl-1-methylpyrrolidinium bis(trifluoromethanesulfonyl)imide		k10.15	Food Coloring Agents	0.0051921
1-Butyl-2,3-dimethylimidazolium bis(trifluoromethylsulfonyl)imide		k10.15	Food Coloring Agents	0.0051921
1-Butyl-3-methylimidazolium bis(trifluoromethylsulfonyl)imide		k10.15	Food Coloring Agents	0.0051921
1-Ethyl-1-methylpyrrolidinium bis(trifluoromethylsulfonyl)imide		k10.15	Food Coloring Agents	0.0051921
1-Ethyl-2,3-dimethylimidazolium bis(trifluoromethylsulfonyl)imide		k10.15	Food Coloring Agents	0.0051921
1-Ethyl-3-methylimidazolium bis(trifluoromethanesulfonyl)imide		k10.15	Food Coloring Agents	0.0051921
1-Methyl-1-propylpiperidinium bis(trifluoromethylsulfonyl)imide		k10.15	Food Coloring Agents	0.0051921
1-Methyl-1-propylpyrrolidinium bis(trifluoromethylsulfonyl)imide		k10.15	Food Coloring Agents	0.0051921
1-Methyl-3-propylimidazolium bis(trifluoromethylsulfonyl)imide		k10.15	Food Coloring Agents	0.0051921
Butyltrimethylammonium bis(trifluoromethylsulfonyl)imide		k10.15	Food Coloring Agents	0.0051921
Choline bis(trifluoromethylsulfonyl)imde		k10.15	Food Coloring Agents	0.0051921
Diethylmethylsulfonium bis(trifluoromethylsulfonyl)imide		k10.15	Food Coloring Agents	0.0051921
Phenyl glycidyl ether		k10.15	Food Coloring Agents	0.0051921
Tridecylamine, branched and linear		k10.15	Food Coloring Agents	0.0051921
Triethylsulfonium bis(trifluoromethanesulfonyl)imide		k10.15	Food Coloring Agents	0.0051921
Iodoacetamide	Alkylating Agents;Enzyme Inhibitors;	k10.2	Anesthetics, Intravenous	0.0226678
Propofol	Anesthetics, Intravenous;Hypnotics and Sedatives;	k10.2	Anesthetics, Intravenous	0.0226678
Thymol	Antifungal Agents;Anti-Infective Agents;Anti-Infective Agents, Local;	k10.2	Anesthetics, Intravenous	0.0226678
Pendimethalin	Herbicides;	k10.2	Anesthetics, Intravenous	0.0226678
1,4-Dioxacyclohexadecane-5,16-dione		k10.2	Anesthetics, Intravenous	0.0226678
1-Cedr-8-en-9-ylethanone		k10.2	Anesthetics, Intravenous	0.0226678
3-(4-tert-Butylphenyl)-2-methylpropanal		k10.2	Anesthetics, Intravenous	0.0226678
4-Methoxy-2-methyl-N-phenylaniline		k10.2	Anesthetics, Intravenous	0.0226678
Diphenylamine		k10.2	Anesthetics, Intravenous	0.0226678
Phenolphthalin		k10.2	Anesthetics, Intravenous	0.0226678
Phenylacetaldehyde		k10.2	Anesthetics, Intravenous	0.0226678
2,4-Dimethoxyaniline		k10.2	Anesthetics, Intravenous	0.0226678
alpha-1,2,3,4,5,6-Hexachlorocyclohexane		k10.2	Anesthetics, Intravenous	0.0226678
Benzyl sulfide		k10.2	Anesthetics, Intravenous	0.0226678
Nifekalant hydrochloride	Anti-Arrhythmia Agents;	k10.3	Anti-Arrhythmia Agents	0.023921
(3Z)-Hex-3-en-1-yl salicylate		k10.3	Anti-Arrhythmia Agents	0.023921
1,2-Ethanediamine dihydriodide		k10.3	Anti-Arrhythmia Agents	0.023921
2,3-Diethylpyrazine		k10.3	Anti-Arrhythmia Agents	0.023921
Benzenesulfonic acid, 4,4'-oxybis-, dihydrazide		k10.3	Anti-Arrhythmia Agents	0.023921
Butyl cyanoacetate		k10.3	Anti-Arrhythmia Agents	0.023921
Dinotefuran		k10.3	Anti-Arrhythmia Agents	0.023921
Glyceryl monooctanoate		k10.3	Anti-Arrhythmia Agents	0.023921
Lepidine		k10.3	Anti-Arrhythmia Agents	0.023921
MCPA-2-ethylhexyl		k10.3	Anti-Arrhythmia Agents	0.023921
sec-Butylurea		k10.3	Anti-Arrhythmia Agents	0.023921
Trinexapac-ethyl		k10.3	Anti-Arrhythmia Agents	0.023921
beta-Caryophyllene	Anti-Inflammatory Agents, Non-Steroidal;	k10.4	Anti-Inflammatory Agents, Non-Steroidal	0.0379615
(2R,5R)-5-Methyl-2-(propan-2-yl)cyclohexanone		k10.4	Anti-Inflammatory Agents, Non-Steroidal	0.0379615
1-Aminocyclohexanecarbonitrile		k10.4	Anti-Inflammatory Agents, Non-Steroidal	0.0379615
1-Ethynylcyclohexanol		k10.4	Anti-Inflammatory Agents, Non-Steroidal	0.0379615
2-Aminobenzene-1,4-disulfonic acid		k10.4	Anti-Inflammatory Agents, Non-Steroidal	0.0379615
3,7-Dimethyloctanal		k10.4	Anti-Inflammatory Agents, Non-Steroidal	0.0379615
3-{[3-(Aziridin-1-yl)propanoyl]oxy}-2-({[3-(aziridin-1-yl)propanoyl]oxy}methyl)-2-(hydroxymethyl)propyl 3-(aziridin-1-yl)propanoate		k10.4	Anti-Inflammatory Agents, Non-Steroidal	0.0379615
3-Phenylhexane		k10.4	Anti-Inflammatory Agents, Non-Steroidal	0.0379615
4-Ethyloct-1-yn-3-ol		k10.4	Anti-Inflammatory Agents, Non-Steroidal	0.0379615
4-tert-Butylbenzoic acid		k10.4	Anti-Inflammatory Agents, Non-Steroidal	0.0379615
Bispyribac-sodium		k10.4	Anti-Inflammatory Agents, Non-Steroidal	0.0379615
Dimethoxy(methyl)phenylsilane		k10.4	Anti-Inflammatory Agents, Non-Steroidal	0.0379615
Dimethylamine		k10.4	Anti-Inflammatory Agents, Non-Steroidal	0.0379615
Ethenyl[tris(prop-1-en-2-yloxy)]silane		k10.4	Anti-Inflammatory Agents, Non-Steroidal	0.0379615
Galactosamine hydrochloride		k10.4	Anti-Inflammatory Agents, Non-Steroidal	0.0379615
Isoborneol		k10.4	Anti-Inflammatory Agents, Non-Steroidal	0.0379615
MCPA-sodium		k10.4	Anti-Inflammatory Agents, Non-Steroidal	0.0379615
N-(Chloromethylidene)-N-methylmethanaminium chloride		k10.4	Anti-Inflammatory Agents, Non-Steroidal	0.0379615
Phosfolan		k10.4	Anti-Inflammatory Agents, Non-Steroidal	0.0379615
Thiamine thiozole		k10.4	Anti-Inflammatory Agents, Non-Steroidal	0.0379615
2-Chloro-5-methylphenol		k10.4	Anti-Inflammatory Agents, Non-Steroidal	0.0379615
Nizatidine		k10.4	Anti-Inflammatory Agents, Non-Steroidal	0.0379615
Oxprenolol hydrochloride	Adrenergic beta-Antagonists;Anti-Anxiety Agents;Anti-Arrhythmia Agents;Antihypertensive Agents;Sympatholytics;Vasodilator Agents;	k10.5	Coccidiostats	0.00830087
Amprolium hydrochloride	Coccidiostats;	k10.5	Coccidiostats	0.00830087
Ethiazide		k10.5	Coccidiostats	0.00830087
7-Methyladenine		k10.5	Coccidiostats	0.00830087
Debrisoquin sulfate	Adrenergic Agents;Antihypertensive Agents;Sympatholytics;	k10.6	Adrenergic Agents	0.0051921
Clorsulon	Anthelmintics;Antiplatyhelmintic Agents;	k10.6	Adrenergic Agents	0.0051921
1-Nonanol		k10.6	Adrenergic Agents	0.0051921
2,3-Butanedithiol		k10.6	Adrenergic Agents	0.0051921
2-Propyl-1-heptanol		k10.6	Adrenergic Agents	0.0051921
3-((2-Ethylhexyl)oxy)propionitrile		k10.6	Adrenergic Agents	0.0051921
Dimethyl succinate		k10.6	Adrenergic Agents	0.0051921
Diphenylmethane		k10.6	Adrenergic Agents	0.0051921
Sodium methyl sulfate		k10.6	Adrenergic Agents	0.0051921
Acreozast		k10.6	Adrenergic Agents	0.0051921
Cadmium oxide		k10.6	Adrenergic Agents	0.0051921
Flurofamide		k10.6	Adrenergic Agents	0.0051921
3-Chloro-4-fluorobenzoyl chloride		k10.6	Adrenergic Agents	0.0051921
Ferrocene		k10.6	Adrenergic Agents	0.0051921
Alfentanil hydrochloride	Analgesics, Opioid;Anesthetics, Intravenous;Narcotics;	k10.7	Bone Cements	0.00415045
Chloramphenicol sodium succinate	Anti-Bacterial Agents;	k10.7	Bone Cements	0.00415045
Methyl methacrylate	Bone Cements;	k10.7	Bone Cements	0.00415045
2-Methylaniline	Carcinogens;Indicators and Reagents;	k10.7	Bone Cements	0.00415045
3,3-Dimethylallyl acetate		k10.7	Bone Cements	0.00415045
Ethirimol		k10.7	Bone Cements	0.00415045
Fenuron		k10.7	Bone Cements	0.00415045
3,4,5-Trimethoxyamphetamine hydrochloride		k10.7	Bone Cements	0.00415045
Benzoylpas		k10.7	Bone Cements	0.00415045
Ethanolamine		k10.7	Bone Cements	0.00415045
Guaiacol carbonate		k10.7	Bone Cements	0.00415045
Idrocilamide		k10.7	Bone Cements	0.00415045
Pentagastrin		k10.7	Bone Cements	0.00415045
1,1,2,2-Tetrabromoethane		k10.7	Bone Cements	0.00415045
1-Ethyl-2,3-dimethylimidazolium tetrafluoroborate		k10.7	Bone Cements	0.00415045
1-Methyl-3-propylimidazolium bromide		k10.7	Bone Cements	0.00415045
2-Benzoxazolinone		k10.7	Bone Cements	0.00415045
2-Bromotoluene		k10.7	Bone Cements	0.00415045
2-Ethoxyethyl methacrylate		k10.7	Bone Cements	0.00415045
NTP Mix43 CT1 3-EQP		k10.7	Bone Cements	0.00415045
S-(Propyl) chlorothioformate		k10.7	Bone Cements	0.00415045
Guanethidine sulfate	Adrenergic Agents;Antihypertensive Agents;Sympatholytics;	k10.8	Sympatholytics	0.00550156
Sotalol hydrochloride	Adrenergic beta-Antagonists;Anti-Arrhythmia Agents;Sympatholytics;	k10.8	Sympatholytics	0.00550156
Tyramine	Adrenergic Uptake Inhibitors;Sympathomimetics;	k10.8	Sympatholytics	0.00550156
Tramadol	Analgesics, Opioid;Narcotics;	k10.8	Sympatholytics	0.00550156
Ramipril	Angiotensin-Converting Enzyme Inhibitors;Antihypertensive Agents;	k10.8	Sympatholytics	0.00550156
Procainamide hydrochloride	Anti-Arrhythmia Agents;Voltage-Gated Sodium Channel Blockers;	k10.8	Sympatholytics	0.00550156
Potassium benzoate	Antifungal Agents;Food Preservatives;	k10.8	Sympatholytics	0.00550156
Pipemidic acid	Anti-Infective Agents;Anti-Infective Agents, Urinary;	k10.8	Sympatholytics	0.00550156
Amisulpride	Antipsychotic Agents;Dopamine Antagonists;	k10.8	Sympatholytics	0.00550156
Aniline	Carcinogens;	k10.8	Sympatholytics	0.00550156
Sodium nitrate	Carcinogens;	k10.8	Sympatholytics	0.00550156
1,3-Dichloro-2-propanol	Cross-Linking Reagents;Mutagens;	k10.8	Sympatholytics	0.00550156
Imidodicarbonic diamide	Indicators and Reagents;	k10.8	Sympatholytics	0.00550156
N-Butylnitrite	Vasodilator Agents;	k10.8	Sympatholytics	0.00550156
1-Bromooctane		k10.8	Sympatholytics	0.00550156
2,5,8,11,14-Pentaoxahexadecan-16-ol		k10.8	Sympatholytics	0.00550156
3-(Hydroxymethyl)pentane-2,4-diol		k10.8	Sympatholytics	0.00550156
5-Acetyl-2,4-dimethylthiazole		k10.8	Sympatholytics	0.00550156
Acetonitrile, 2,2',2'',2'''-(1,2-ethanediyldinitrilo)tetrakis-		k10.8	Sympatholytics	0.00550156
Ammonium perchlorate		k10.8	Sympatholytics	0.00550156
Benzenesulfonic acid, 2,4-dimethyl-, sodium salt		k10.8	Sympatholytics	0.00550156
Clothianidin		k10.8	Sympatholytics	0.00550156
Decyl prop-2-enoate		k10.8	Sympatholytics	0.00550156
Dibutyl sulfide		k10.8	Sympatholytics	0.00550156
Etridiazole		k10.8	Sympatholytics	0.00550156
Fenazaquin		k10.8	Sympatholytics	0.00550156
Imazmethabenz		k10.8	Sympatholytics	0.00550156
o-Toluenesulfonamide		k10.8	Sympatholytics	0.00550156
Quinoline		k10.8	Sympatholytics	0.00550156
Benzylsulfamide		k10.8	Sympatholytics	0.00550156
Citiolone		k10.8	Sympatholytics	0.00550156
Clorprenaline hydrochloride		k10.8	Sympatholytics	0.00550156
Glyoctamide		k10.8	Sympatholytics	0.00550156
Methyl acetate		k10.8	Sympatholytics	0.00550156
Meticrane		k10.8	Sympatholytics	0.00550156
Sulfamethomidine		k10.8	Sympatholytics	0.00550156
1-Bromopentane		k10.8	Sympatholytics	0.00550156
1-Butanethiol		k10.8	Sympatholytics	0.00550156
1-Butyl-1-methylpyrrolidinium bromide		k10.8	Sympatholytics	0.00550156
1-Butylpyridinium trifluoromethanesulfonate		k10.8	Sympatholytics	0.00550156
1-Ethyl-3-methylimidazolium dicyanamide		k10.8	Sympatholytics	0.00550156
1-Methyl-1-propylpiperidinium bromide		k10.8	Sympatholytics	0.00550156
2,2╞,3,3╞-Tetrabromobisphenol A		k10.8	Sympatholytics	0.00550156
2,4,4-Trimethyl-2-pentanamine		k10.8	Sympatholytics	0.00550156
2-Chloro-2-nitropropane		k10.8	Sympatholytics	0.00550156
4-Vinylcyclohexene		k10.8	Sympatholytics	0.00550156
Nickel dibutyldithiocarbamate		k10.8	Sympatholytics	0.00550156
Nonylbromide		k10.8	Sympatholytics	0.00550156
NTP Mix40 CT1 3-EQP		k10.8	Sympatholytics	0.00550156
Barbital	GABA Modulators;Hypnotics and Sedatives;	k10.9	GABA Modulators	0.00936037
(1,1-Dimethylethyl)urea		k10.9	GABA Modulators	0.00936037
2,4,6-Tris(dimethylaminomethyl)phenol		k10.9	GABA Modulators	0.00936037
Cyclopentanol		k10.9	GABA Modulators	0.00936037
Propane-1,2-diyl diacetate		k10.9	GABA Modulators	0.00936037
Chlorogenic acid		k10.9	GABA Modulators	0.00936037
L-5-Hydroxytryptophan	Antidepressive Agents, Second-Generation;	k11.1	Cholinesterase Inhibitors	0.00019744
O-Ethyl O-(4-nitrophenyl) phenylphosphonothioate	Cholinesterase Inhibitors;Insecticides;	k11.1	Cholinesterase Inhibitors	0.00019744
Parathion	Cholinesterase Inhibitors;Insecticides;	k11.1	Cholinesterase Inhibitors	0.00019744
Fenthion	Cholinesterase Inhibitors;Insecticides;	k11.1	Cholinesterase Inhibitors	0.00019744
1-Phenyl-3-methyl-5-pyrazolone	Free Radical Scavengers;	k11.1	Cholinesterase Inhibitors	0.00019744
Diuron	Herbicides;	k11.1	Cholinesterase Inhibitors	0.00019744
1,3-Benzenediamine		k11.1	Cholinesterase Inhibitors	0.00019744
2,6-Diaminopyridine		k11.1	Cholinesterase Inhibitors	0.00019744
3-Hydroxy-2-naphthoic acid		k11.1	Cholinesterase Inhibitors	0.00019744
Bromophos-ethyl		k11.1	Cholinesterase Inhibitors	0.00019744
Prothiofos		k11.1	Cholinesterase Inhibitors	0.00019744
Swep		k11.1	Cholinesterase Inhibitors	0.00019744
Tolclofos-methyl		k11.1	Cholinesterase Inhibitors	0.00019744
N-Oxydiethylenebenzothiazole-2-sulfenamide		k11.1	Cholinesterase Inhibitors	0.00019744
1,3-Benzenediamine dihydrochloride		k11.1	Cholinesterase Inhibitors	0.00019744
1-Amino-2,4-dibromoanthraquinone		k11.1	Cholinesterase Inhibitors	0.00019744
9-Cyanophenanthrene		k11.1	Cholinesterase Inhibitors	0.00019744
Toluene diisocyanate		k11.1	Cholinesterase Inhibitors	0.00019744
Bosentan	Antihypertensive Agents;	k11.10	Siderophores	0.00415045
Amrinone	Calcium Channel Blockers;Cardiotonic Agents;Phosphodiesterase 3 Inhibitors;Vasodilator Agents;	k11.10	Siderophores	0.00415045
Tiron	Indicators and Reagents;	k11.10	Siderophores	0.00415045
Deferoxamine mesylate	Siderophores;	k11.10	Siderophores	0.00415045
(1R)-1-{4-[(2R,6S)-4-(4,6-dimethyl-1,3,5-triazin-2-yl)-2,6-dimethylpiperazin-1-yl]pyrimidin-2-yl}ethanol		k11.10	Siderophores	0.00415045
3-(3-Methyl-5-oxo-4,5-dihydro-1H-pyrazol-1-yl)benzenesulfonic acid		k11.10	Siderophores	0.00415045
Chromium acetate, basic		k11.10	Siderophores	0.00415045
N-{[4-(4-fluorophenoxy)phenyl]sulfonyl}-N-[1-(hydroxycarbamoyl)cyclopentyl]-b-alanine		k11.10	Siderophores	0.00415045
Ellagic acid		k11.10	Siderophores	0.00415045
Tetraethylenepentamine		k11.10	Siderophores	0.00415045
Carbenicillin disodium	Anti-Bacterial Agents;	k11.11	Dopamine Uptake Inhibitors	0.0216152
Sulfachloropyridazine	Anti-Infective Agents;Anti-Infective Agents, Urinary;	k11.11	Dopamine Uptake Inhibitors	0.0216152
Raclopride	Antipsychotic Agents;Dopamine Antagonists;	k11.11	Dopamine Uptake Inhibitors	0.0216152
Diphemanil methylsulfate	Bronchodilator Agents;Parasympatholytics;	k11.11	Dopamine Uptake Inhibitors	0.0216152
Methylphenidate hydrochloride	Central Nervous System Stimulants;Dopamine Uptake Inhibitors;	k11.11	Dopamine Uptake Inhibitors	0.0216152
Sorbitan, mono-(9Z)-9-octadecenoate	Surface-Active Agents;	k11.11	Dopamine Uptake Inhibitors	0.0216152
(1-Hydroxycyclohexyl)(phenyl)methanone		k11.11	Dopamine Uptake Inhibitors	0.0216152
2-Hydroxyacetophenone		k11.11	Dopamine Uptake Inhibitors	0.0216152
4,4'-Bipyridine		k11.11	Dopamine Uptake Inhibitors	0.0216152
Butylbenzene		k11.11	Dopamine Uptake Inhibitors	0.0216152
N-Benzylethanolamine		k11.11	Dopamine Uptake Inhibitors	0.0216152
Tetradecane		k11.11	Dopamine Uptake Inhibitors	0.0216152
Itasetron		k11.11	Dopamine Uptake Inhibitors	0.0216152
Rutin trihydrate		k11.11	Dopamine Uptake Inhibitors	0.0216152
Benzenesulfonyl chloride, 4-(acetylamino)-		k11.11	Dopamine Uptake Inhibitors	0.0216152
Doxofylline	Antitussive Agents;Bronchodilator Agents;Phosphodiesterase Inhibitors;	k11.12	GABA-B Receptor Agonists	0.00415045
Isosorbide	Diuretics, Osmotic;	k11.12	GABA-B Receptor Agonists	0.00415045
Baclofen	GABA-B Receptor Agonists;Muscle Relaxants, Central;	k11.12	GABA-B Receptor Agonists	0.00415045
1,2-Dichlorobenzene	Insecticides;	k11.12	GABA-B Receptor Agonists	0.00415045
2-(2-Butyl)-4,5-dimethyl-3-thiazoline		k11.12	GABA-B Receptor Agonists	0.00415045
2-Phenylethyl hexanoate		k11.12	GABA-B Receptor Agonists	0.00415045
3,3,4,4,5,5,6,6,7,7,8,8,8-Tridecafluorooctyl methacrylate		k11.12	GABA-B Receptor Agonists	0.00415045
Imazapyr		k11.12	GABA-B Receptor Agonists	0.00415045
1-Butanol		k11.12	GABA-B Receptor Agonists	0.00415045
Sulfabenz		k11.12	GABA-B Receptor Agonists	0.00415045
1-Nitro-3-(trifluoromethyl)benzene		k11.12	GABA-B Receptor Agonists	0.00415045
3,3'-Dithiodipropionic acid		k11.12	GABA-B Receptor Agonists	0.00415045
alpha-Methylstyrene		k11.12	GABA-B Receptor Agonists	0.00415045
Neohesperidin dihydrochalcone		k11.12	GABA-B Receptor Agonists	0.00415045
Orthanilic acid		k11.12	GABA-B Receptor Agonists	0.00415045
Perfluoro compounds, C5-18		k11.12	GABA-B Receptor Agonists	0.00415045
Ponceau 3R		k11.12	GABA-B Receptor Agonists	0.00415045
Iohexol	Contrast Media;	k11.13	Contrast Media	0.0186283
Hexachlorobenzene	Fungicides, Industrial;	k11.13	Contrast Media	0.0186283
2-(Diisopropylamino)ethanol		k11.13	Contrast Media	0.0186283
3,3,5-Trimethylcyclohexanone		k11.13	Contrast Media	0.0186283
4-Aminobenzamide		k11.13	Contrast Media	0.0186283
Hexylcaine hydrochloride		k11.13	Contrast Media	0.0186283
1,1-Dimethoxyethane		k11.13	Contrast Media	0.0186283
1-Propanesulfonic acid, 2-hydroxy-3-(2-propenyloxy)-, monosodium salt		k11.13	Contrast Media	0.0186283
2-(Dibutylamino)ethanol		k11.13	Contrast Media	0.0186283
2-Methyl-3-butyn-2-ol		k11.13	Contrast Media	0.0186283
3,4-Dichlorobenzaldehyde		k11.13	Contrast Media	0.0186283
Allyl acetate		k11.13	Contrast Media	0.0186283
Diacetyl hydrazine		k11.13	Contrast Media	0.0186283
Methyl acrylate		k11.13	Contrast Media	0.0186283
tert-Butyl formate		k11.13	Contrast Media	0.0186283
Rimantadine hydrochloride	Antiviral Agents;Nucleic Acid Synthesis Inhibitors;	k11.14	Nucleic Acid Synthesis Inhibitors	0.00936037
1-Ethoxy-2-propanol		k11.14	Nucleic Acid Synthesis Inhibitors	0.00936037
2,4,5-Trichlorobenzenesulfonic acid		k11.14	Nucleic Acid Synthesis Inhibitors	0.00936037
2,6-Dichlorobenzamide		k11.14	Nucleic Acid Synthesis Inhibitors	0.00936037
Butyrophenone		k11.14	Nucleic Acid Synthesis Inhibitors	0.00936037
Indium(III) phosphide		k11.14	Nucleic Acid Synthesis Inhibitors	0.00936037
Methyl (E)-cinnamate		k11.14	Nucleic Acid Synthesis Inhibitors	0.00936037
N-(3-Chloro-4-methylphenyl)acetamide		k11.14	Nucleic Acid Synthesis Inhibitors	0.00936037
Thiamethoxam		k11.14	Nucleic Acid Synthesis Inhibitors	0.00936037
Tributylphosphine		k11.14	Nucleic Acid Synthesis Inhibitors	0.00936037
2-Phenoxypropan-1-ol		k11.14	Nucleic Acid Synthesis Inhibitors	0.00936037
Ethylene urea		k11.14	Nucleic Acid Synthesis Inhibitors	0.00936037
Tridecane,1-bromo-		k11.14	Nucleic Acid Synthesis Inhibitors	0.00936037
Alpidem	Anti-Anxiety Agents;	k11.15	Leukotriene Antagonists	0.00932637
Pranlukast	Anti-Asthmatic Agents;Leukotriene Antagonists;	k11.15	Leukotriene Antagonists	0.00932637
Carboplatin	Antineoplastic Agents;Cross-Linking Reagents;	k11.15	Leukotriene Antagonists	0.00932637
2,4-Dichloro-1-(chloromethyl)benzene		k11.15	Leukotriene Antagonists	0.00932637
Azamethiphos		k11.15	Leukotriene Antagonists	0.00932637
Methyl parathion	Cholinesterase Inhibitors;Insecticides;	k11.2	Cholinesterase Inhibitors	0.0213209
1,4-Bis[2-(3,5-dichloropyridyloxy)]benzene		k11.2	Cholinesterase Inhibitors	0.0213209
2-Amino-5-nitrothiazole		k11.2	Cholinesterase Inhibitors	0.0213209
4-Nitroanthranilic acid		k11.2	Cholinesterase Inhibitors	0.0213209
Clove leaf oil		k11.2	Cholinesterase Inhibitors	0.0213209
Chlorthal-dimethyl		k11.2	Cholinesterase Inhibitors	0.0213209
l-Taurine		k11.2	Cholinesterase Inhibitors	0.0213209
Methoprene		k11.2	Cholinesterase Inhibitors	0.0213209
1-Nitronaphthalene	Carcinogens;	k11.3	Mutagens	0.0421763
Musk ambrette	Mutagens;	k11.3	Mutagens	0.0421763
4-Methyl-2-nitroaniline		k11.3	Mutagens	0.0421763
Benzyl salicylate		k11.3	Mutagens	0.0421763
2-Ethylhexyl-4-methoxycinnamate		k11.3	Mutagens	0.0421763
4-Phenolsulfonic acid		k11.3	Mutagens	0.0421763
Diisopropyl adipate		k11.3	Mutagens	0.0421763
Iodoantipyrine	Anti-Inflammatory Agents, Non-Steroidal;Antiviral Agents;	k11.5	Antiviral Agents	0.0176807
4-Butylaniline		k11.5	Antiviral Agents	0.0176807
Benzyl propanoate		k11.5	Antiviral Agents	0.0176807
N-Ethylaniline		k11.5	Antiviral Agents	0.0176807
Meprobamate		k11.5	Antiviral Agents	0.0176807
2,5-Furandione		k11.5	Antiviral Agents	0.0176807
3-Nitrobenzamide		k11.5	Antiviral Agents	0.0176807
5-Methylpyridin-2-amine		k11.5	Antiviral Agents	0.0176807
l-Cysteine hydrochloride		k11.5	Antiviral Agents	0.0176807
Dibenzepin hydrochloride	Antidepressive Agents, Tricyclic;	k11.6	Antidepressive Agents, Tricyclic	0.00624025
Clopyralid-olamine		k11.6	Antidepressive Agents, Tricyclic	0.00624025
4-Nitrobenzyl chloride		k11.6	Antidepressive Agents, Tricyclic	0.00624025
Benzyl thiocyanate		k11.6	Antidepressive Agents, Tricyclic	0.00624025
Anthralin	Dermatologic Agents;	k11.7	Dermatologic Agents	0.00780031
Carabersat		k11.7	Dermatologic Agents	0.00780031
Cyclohexanemethanol, 4-[(ethenyloxy)methyl]-		k11.7	Dermatologic Agents	0.00780031
Diazoxon		k11.7	Dermatologic Agents	0.00780031
Triisononyl trimellitate		k11.7	Dermatologic Agents	0.00780031
Trioctyl trimellitate		k11.7	Dermatologic Agents	0.00780031
Vitamin E		k11.7	Dermatologic Agents	0.00780031
Chlorinated paraffins (C12, 60% chlorine)		k11.7	Dermatologic Agents	0.00780031
Didecyl phthalate		k11.7	Dermatologic Agents	0.00780031
Metocinium iodide	Muscarinic Antagonists;Mydriatics;Parasympatholytics;	k11.9	Mydriatics	0.00572023
Benzylamine		k11.9	Mydriatics	0.00572023
Ilepatril		k11.9	Mydriatics	0.00572023
N-Ethyl-3-methylaniline		k11.9	Mydriatics	0.00572023
Sodium benzenethiolate		k11.9	Mydriatics	0.00572023
Tetrahydro-2H-pyran-2-one		k11.9	Mydriatics	0.00572023
2-Amino-2-ethyl-1,3-propanediol		k11.9	Mydriatics	0.00572023
6-Methyl-1,3,5-triazine-2,4-diamine		k11.9	Mydriatics	0.00572023
2,4-Diaminotoluene	Carcinogens;Mutagens;	k12.1	Cholinesterase Inhibitors	0.00137548
Chlorpyrifos	Cholinesterase Inhibitors;Insecticides;	k12.1	Cholinesterase Inhibitors	0.00137548
Carbaryl	Cholinesterase Inhibitors;Insecticides;	k12.1	Cholinesterase Inhibitors	0.00137548
3-Dimethylaminophenol		k12.1	Cholinesterase Inhibitors	0.00137548
2-Amino-4-methoxybenzothiazole		k12.1	Cholinesterase Inhibitors	0.00137548
2-Amino-4-methylbenzothiazole		k12.1	Cholinesterase Inhibitors	0.00137548
3-Diethylaminophenol		k12.1	Cholinesterase Inhibitors	0.00137548
3-Ethylamino-4-methylphenol		k12.1	Cholinesterase Inhibitors	0.00137548
Cefetamet pivoxil hydrochloride	Anti-Bacterial Agents;	k12.10	Anti-Bacterial Agents	0.00115951
Dicloxacillin sodium salt monohydrate	Anti-Bacterial Agents;	k12.10	Anti-Bacterial Agents	0.00115951
Titanium(4+) 2-[bis(2-hydroxyethyl)amino]ethanolate propan-2-olate (1:2:2)		k12.10	Anti-Bacterial Agents	0.00115951
1,5-Dicaffeoylquinic acid		k12.10	Anti-Bacterial Agents	0.00115951
Fluorobenzene		k12.10	Anti-Bacterial Agents	0.00115951
L-Cichoric acid		k12.10	Anti-Bacterial Agents	0.00115951
Zirconyl chloride octahydrate		k12.10	Anti-Bacterial Agents	0.00115951
Urethane	Anesthetics, Intravenous;Antineoplastic Agents;Carcinogens;	k12.11	Indicators and Reagents	0.0119161
Nevirapine	Anti-HIV Agents;Reverse Transcriptase Inhibitors;	k12.11	Indicators and Reagents	0.0119161
Sulfacetamide	Anti-Infective Agents, Local;Anti-Infective Agents, Urinary;	k12.11	Indicators and Reagents	0.0119161
Sulfamethizole	Anti-Infective Agents;	k12.11	Indicators and Reagents	0.0119161
Menthol	Antipruritics;	k12.11	Indicators and Reagents	0.0119161
Tricaprylin	Excipients;	k12.11	Indicators and Reagents	0.0119161
Ammonium sulfamate	Herbicides;Indicators and Reagents;	k12.11	Indicators and Reagents	0.0119161
Cotinine	Indicators and Reagents;	k12.11	Indicators and Reagents	0.0119161
2-Ethylphenol		k12.11	Indicators and Reagents	0.0119161
2-Hydroxy-2-methylpropanenitrile		k12.11	Indicators and Reagents	0.0119161
3-(Trifluoromethyl)aniline		k12.11	Indicators and Reagents	0.0119161
3-[Ethyl(phenyl)amino]propanenitrile		k12.11	Indicators and Reagents	0.0119161
beta-Cyclocitral		k12.11	Indicators and Reagents	0.0119161
Omethoate		k12.11	Indicators and Reagents	0.0119161
Tetrapropyl orthosilicate		k12.11	Indicators and Reagents	0.0119161
trans-2,cis-6-Nonadien-1-ol		k12.11	Indicators and Reagents	0.0119161
Triethanolamine		k12.11	Indicators and Reagents	0.0119161
Triethylene glycol		k12.11	Indicators and Reagents	0.0119161
Fluconazole	14-alpha Demethylase Inhibitors;Antifungal Agents;	k12.12	14-alpha Demethylase Inhibitors	0.00830087
N-Nitrosodipropylamine	Carcinogens;	k12.12	14-alpha Demethylase Inhibitors	0.00830087
1,3-Propanediamine, N,N,N',N'-tetramethyl-		k12.12	14-alpha Demethylase Inhibitors	0.00830087
2-Ethyl-2-hexenal		k12.12	14-alpha Demethylase Inhibitors	0.00830087
2-Methylhexanoic acid		k12.12	14-alpha Demethylase Inhibitors	0.00830087
N,N-Dimethyloctylamine		k12.12	14-alpha Demethylase Inhibitors	0.00830087
1-Benzylpiperazine difumarate		k12.12	14-alpha Demethylase Inhibitors	0.00830087
Carbon disulfide		k12.12	14-alpha Demethylase Inhibitors	0.00830087
Dihydroisocodeine		k12.12	14-alpha Demethylase Inhibitors	0.00830087
3,7-Dimethylocta-1,6-diene		k12.12	14-alpha Demethylase Inhibitors	0.00830087
3-Hydroxy-2-(hydroxymethyl)-2-methylpropanoic acid		k12.12	14-alpha Demethylase Inhibitors	0.00830087
Acetic anhydride		k12.12	14-alpha Demethylase Inhibitors	0.00830087
Ropivacaine hydrochloride	Anesthetics, Local;	k12.13	Fixatives	0.0108751
Methyl salicylate	Antirheumatic Agents;Fixatives;	k12.13	Fixatives	0.0108751
Biphenyl	Fungicides, Industrial;	k12.13	Fixatives	0.0108751
(5-Ethyl-1,3-dioxan-5-yl)methanol		k12.13	Fixatives	0.0108751
Methyl styryl ketone		k12.13	Fixatives	0.0108751
Veratraldehyde		k12.13	Fixatives	0.0108751
Orotic acid		k12.13	Fixatives	0.0108751
Chloroform	Solvents;	k12.14	Solvents	0.00988039
1,2,3-Benzotriazole		k12.14	Solvents	0.00988039
2-[2-(2-Butoxyethoxy)ethoxy]ethanol		k12.14	Solvents	0.00988039
Benzenamine, N-(1-ethylpropyl)-4,5-dimethyl-		k12.14	Solvents	0.00988039
Butoxycarboxim		k12.14	Solvents	0.00988039
N-Butylurea		k12.14	Solvents	0.00988039
Sodium propionate		k12.14	Solvents	0.00988039
(1-Chloro-2-methylpropan-2-yl)benzene		k12.14	Solvents	0.00988039
1-Methyl-1-propylpiperidinium tetrafluoroborate		k12.14	Solvents	0.00988039
1-Octene		k12.14	Solvents	0.00988039
2,2',4,4',5,5'-Hexabromodiphenyl ether		k12.14	Solvents	0.00988039
3-Bromotoluene		k12.14	Solvents	0.00988039
3-Propylidenephthalide		k12.14	Solvents	0.00988039
4,4'-Dibromobenzil		k12.14	Solvents	0.00988039
4,7-Methanoisobenzofuran-1,3-dione, 3a,4,7,7a-tetrahydromethyl-, (3aR,4S,7R,7aS)-rel-		k12.14	Solvents	0.00988039
5-Methyl-2-thiouracil		k12.14	Solvents	0.00988039
Carbonic acid, strontium salt (1:1)		k12.14	Solvents	0.00988039
Ginkgo biloba extract		k12.14	Solvents	0.00988039
Propanoic acid,2-hydroxy-,propylester		k12.14	Solvents	0.00988039
Cyromazine	Insecticides;	k12.15	Insecticides	0.0520021
Bis(2-butoxyethyl) decanedioate		k12.15	Insecticides	0.0520021
Titanium(4+) bis[(2E)-4-oxohex-2-en-2-olate] dipropan-2-olate		k12.15	Insecticides	0.0520021
Dimethyl 2,6-naphthalenedicarboxylate		k12.15	Insecticides	0.0520021
Hexylamine		k12.15	Insecticides	0.0520021
Isopropyl glycidyl ether		k12.15	Insecticides	0.0520021
Indigo	Coloring Agents;	k12.2	Coloring Agents	0.0309499
Picloram	Herbicides;	k12.2	Coloring Agents	0.0309499
Pyridine, 2-chloro-5-(trichloromethyl)-		k12.2	Coloring Agents	0.0309499
1,2-Dichloro-4-(trichloromethyl)benzene		k12.2	Coloring Agents	0.0309499
Suplatast tosylate	Anti-Allergic Agents;Histamine Antagonists;	k12.3	Histamine Antagonists	0.0139677
Dihydralazine	Antihypertensive Agents;	k12.3	Histamine Antagonists	0.0139677
Etidronic acid	Bone Density Conservation Agents;	k12.3	Histamine Antagonists	0.0139677
1-Allyloxy-3-chloro-2-propanol		k12.3	Histamine Antagonists	0.0139677
2-Bromobenzothiazole		k12.3	Histamine Antagonists	0.0139677
Squalane		k12.3	Histamine Antagonists	0.0139677
2,5-Dimethylaniline		k12.3	Histamine Antagonists	0.0139677
6-Hydroxy-2-naphthoic acid		k12.3	Histamine Antagonists	0.0139677
D&C violet 2		k12.3	Histamine Antagonists	0.0139677
Ethyl bromoacetate		k12.3	Histamine Antagonists	0.0139677
Phenethyl bromide		k12.3	Histamine Antagonists	0.0139677
Phthalamide		k12.3	Histamine Antagonists	0.0139677
Sulfuryl chloride		k12.3	Histamine Antagonists	0.0139677
Phenindione	Anticoagulants;	k12.4	Carcinogens	0.00568361
Aniline hydrochloride	Carcinogens;	k12.4	Carcinogens	0.00568361
Styrene oxide	Carcinogens;Mutagens;	k12.4	Carcinogens	0.00568361
Ethopabate	Coccidiostats;	k12.4	Carcinogens	0.00568361
1,2,4-Triazin-5(2H)-one, 4-amino-6-(1,1-dimethylethyl)-3,4-dihydro-3-thioxo-		k12.4	Carcinogens	0.00568361
2,4-Dichloroaniline		k12.4	Carcinogens	0.00568361
2-Anisidine		k12.4	Carcinogens	0.00568361
4-Methoxy-2-nitroaniline		k12.4	Carcinogens	0.00568361
Butyl glycidyl ether		k12.4	Carcinogens	0.00568361
Chloridazon		k12.4	Carcinogens	0.00568361
Ethiofencarb		k12.4	Carcinogens	0.00568361
Procyazine		k12.4	Carcinogens	0.00568361
Quinaldine		k12.4	Carcinogens	0.00568361
Thioacetamide		k12.4	Carcinogens	0.00568361
2-Methylimidazole		k12.4	Carcinogens	0.00568361
Aminoguanidine hemisulfate		k12.4	Carcinogens	0.00568361
Pyrrocaine		k12.4	Carcinogens	0.00568361
1,2,3,4-Tetrahydroisoquinoline		k12.4	Carcinogens	0.00568361
1-Chloro-1-nitropropane		k12.4	Carcinogens	0.00568361
1-Methylguanine		k12.4	Carcinogens	0.00568361
2-Amino-4-thiazoleacetic acid		k12.4	Carcinogens	0.00568361
2-Ethoxyaniline		k12.4	Carcinogens	0.00568361
2-Nitroacetophenone		k12.4	Carcinogens	0.00568361
2-Nitrobenzoyl chloride		k12.4	Carcinogens	0.00568361
3-Ethoxyaniline		k12.4	Carcinogens	0.00568361
Methacycline hydrochloride	Anti-Bacterial Agents;	k12.5	Anti-Bacterial Agents	0.0338014
2-Pentyl-2-cyclopenten-1-one		k12.5	Anti-Bacterial Agents	0.0338014
Butanamide, N-(2,4-dimethylphenyl)-3-oxo-		k12.5	Anti-Bacterial Agents	0.0338014
1-Butyl-1-methylpyrrolidinium iodide		k12.5	Anti-Bacterial Agents	0.0338014
NTP Mix54 CT1 3-EQP		k12.5	Anti-Bacterial Agents	0.0338014
Novobiocin sodium	Anti-Bacterial Agents;Enzyme Inhibitors;Nucleic Acid Synthesis Inhibitors;	k12.6	Antiprotozoal Agents	0.0278048
Miltefosine	Antifungal Agents;Antineoplastic Agents;Antiprotozoal Agents;	k12.6	Antiprotozoal Agents	0.0278048
1-Dodecanamine	Surface-Active Agents;	k12.6	Antiprotozoal Agents	0.0278048
1-[2-({[(2-chloro-4,5-difluorophenyl)carbonyl]carbamoyl}amino)-4-fluorophenyl]piperidine-4-carboxylic acid		k12.6	Antiprotozoal Agents	0.0278048
2-(2-Butoxyethoxy)ethyl thiocyanate		k12.6	Antiprotozoal Agents	0.0278048
Fomesafen		k12.6	Antiprotozoal Agents	0.0278048
2,3,5,6-Tetrachloronitrobenzene		k12.6	Antiprotozoal Agents	0.0278048
9-Octadecen-1-amine, (9Z)-		k12.6	Antiprotozoal Agents	0.0278048
Glysobuzole		k12.6	Antiprotozoal Agents	0.0278048
Phenyl 11-iodo-10-undecynoate		k12.6	Antiprotozoal Agents	0.0278048
Phosphamidon		k12.6	Antiprotozoal Agents	0.0278048
2-Hydroxyethylammonium formate		k12.6	Antiprotozoal Agents	0.0278048
Ethyl 2-chloroacetoacetate		k12.6	Antiprotozoal Agents	0.0278048
Cephradine	Anti-Bacterial Agents;	k12.7	Anti-Bacterial Agents	0.0338014
1,4-bis(3-Aminopropyl)piperazine		k12.7	Anti-Bacterial Agents	0.0338014
disodium (5S,6R,7R)-5-(1,3-benzodioxol-5-yl)-2-butyl-7-{2-[(2S)-2-carboxylatopropyl]-4-methoxyphenyl}-6,7-dihydro-5H-cyclopenta[b]pyridine-6-carboxylate		k12.7	Anti-Bacterial Agents	0.0338014
D-delta-Tocopherol		k12.7	Anti-Bacterial Agents	0.0338014
Dicethiamine hydrochloride		k12.7	Anti-Bacterial Agents	0.0338014
1-Bromohexane		k12.7	Anti-Bacterial Agents	0.0338014
2-Fluorophenol		k12.7	Anti-Bacterial Agents	0.0338014
2-Methylbenzothiazole		k12.7	Anti-Bacterial Agents	0.0338014
Bis(2-butyl) ether		k12.7	Anti-Bacterial Agents	0.0338014
Flucytosine	Antifungal Agents;Antimetabolites;	k12.8	Bone Density Conservation Agents	0.000415541
Piromidic acid	Anti-Infective Agents;Anti-Infective Agents, Urinary;	k12.8	Bone Density Conservation Agents	0.000415541
Alendronate sodium	Bone Density Conservation Agents;	k12.8	Bone Density Conservation Agents	0.000415541
Phosphonic acid, (1-hydroxyethylidene)bis-, disodium salt	Bone Density Conservation Agents;	k12.8	Bone Density Conservation Agents	0.000415541
Chloropicrin	Chemical Warfare Agents;	k12.8	Bone Density Conservation Agents	0.000415541
2-Heptanol		k12.8	Bone Density Conservation Agents	0.000415541
9-Decen-1-ol		k12.8	Bone Density Conservation Agents	0.000415541
Dipropyl hexanedioate		k12.8	Bone Density Conservation Agents	0.000415541
Sodium bromide		k12.8	Bone Density Conservation Agents	0.000415541
Balofloxacin		k12.8	Bone Density Conservation Agents	0.000415541
Sulfasuccinamide		k12.8	Bone Density Conservation Agents	0.000415541
1,1,2-Trichloro-1,2,2-trifluoroethane		k12.8	Bone Density Conservation Agents	0.000415541
2,2-Dimethylbutane		k12.8	Bone Density Conservation Agents	0.000415541
2,6-Dimethyl-4-heptanol		k12.8	Bone Density Conservation Agents	0.000415541
2-Oxepanone		k12.8	Bone Density Conservation Agents	0.000415541
4-Methyl-3-nitrobenzoic acid		k12.8	Bone Density Conservation Agents	0.000415541
Benzophenonetetracarboxylic dianhydride		k12.8	Bone Density Conservation Agents	0.000415541
Methyl 3,3-dimethylpent-4-enoate		k12.8	Bone Density Conservation Agents	0.000415541
Propyleneimine		k12.8	Bone Density Conservation Agents	0.000415541
Ioversol	Contrast Media;	k12.9	Contrast Media	0.00936037
(4Z)-4-Decenal		k12.9	Contrast Media	0.00936037
3-Methylbutyl 3-methylbutanoate		k12.9	Contrast Media	0.00936037
4-(3-Methyl-5-oxo-4,5-dihydro-1H-pyrazol-1-yl)benzenesulfonic acid		k12.9	Contrast Media	0.00936037
Dimethyldiallylammonium chloride		k12.9	Contrast Media	0.00936037
Isoxaflutole		k12.9	Contrast Media	0.00936037
Methylpolysilicone		k12.9	Contrast Media	0.00936037
Propamocarb hydrochloride		k12.9	Contrast Media	0.00936037
Silane, triethoxy(3-isocyanatopropyl)-		k12.9	Contrast Media	0.00936037
Phenylhydrazine	Oxidants;	k13.1	Oxidants	8.10843e-06
Phenylhydrazine hydrochloride	Oxidants;	k13.1	Oxidants	8.10843e-06
1-{2-[(5-chloropyridin-2-yl)amino]-2-oxoethyl}-5-(2-methoxyethoxy)-N-[1-(propan-2-yl)piperidin-4-yl]-1H-pyrrolo[2,3-c]pyridine-2-carboxamide acetate		k13.1	Oxidants	8.10843e-06
3,4-Dichloroaniline		k13.1	Oxidants	8.10843e-06
4-(Hydroxymethyl)-4-methyl-1-phenylpyrazolidin-3-one		k13.1	Oxidants	8.10843e-06
4-Bromoaniline		k13.1	Oxidants	8.10843e-06
4-Chloro-1,3-diaminobenzene		k13.1	Oxidants	8.10843e-06
4-Chloroaniline hydrochloride		k13.1	Oxidants	8.10843e-06
4-Methoxyaniline hydrochloride		k13.1	Oxidants	8.10843e-06
N-(4-Chloro-2,5-dimethoxyphenyl)-3-oxobutanamide		k13.1	Oxidants	8.10843e-06
4-Chloroaniline		k13.1	Oxidants	8.10843e-06
3-Methoxy-4-methylaniline		k13.1	Oxidants	8.10843e-06
Sodium 4-phenylbutyrate	Antineoplastic Agents;	k13.10	Pharmaceutical Vehicles	0.00931189
Guanazole	Antineoplastic Agents;	k13.10	Pharmaceutical Vehicles	0.00931189
Bambuterol hydrochloride	Bronchodilator Agents;	k13.10	Pharmaceutical Vehicles	0.00931189
3-Acetylpyridine	Enzyme Inhibitors;Neurotoxins;	k13.10	Pharmaceutical Vehicles	0.00931189
Linalool	Insecticides;	k13.10	Pharmaceutical Vehicles	0.00931189
Polypropylene glycol	Pharmaceutical Vehicles;Solvents;	k13.10	Pharmaceutical Vehicles	0.00931189
1,1'-Oxybis(2,3,4,5-tetrabromobenzene)		k13.10	Pharmaceutical Vehicles	0.00931189
1-[3-(Triethoxysilyl)propyl]urea		k13.10	Pharmaceutical Vehicles	0.00931189
1H,1H,2H,2H-Perfluorooctyl iodide		k13.10	Pharmaceutical Vehicles	0.00931189
3-Methylphenol		k13.10	Pharmaceutical Vehicles	0.00931189
4-(4-Hydroxyphenyl)butan-2-one		k13.10	Pharmaceutical Vehicles	0.00931189
4-tert-Butylcyclohexanol		k13.10	Pharmaceutical Vehicles	0.00931189
5-Amino-2-methylbenzenesulfonic acid		k13.10	Pharmaceutical Vehicles	0.00931189
Acetoin		k13.10	Pharmaceutical Vehicles	0.00931189
Isononanamine		k13.10	Pharmaceutical Vehicles	0.00931189
N-Benzyl-N-hydroxy-1-phenylmethanamine		k13.10	Pharmaceutical Vehicles	0.00931189
N-Ethyl-4-menthane-3-carboxamide		k13.10	Pharmaceutical Vehicles	0.00931189
Pentanal		k13.10	Pharmaceutical Vehicles	0.00931189
Sodium thiocyanate		k13.10	Pharmaceutical Vehicles	0.00931189
Carbon tetrachloride		k13.10	Pharmaceutical Vehicles	0.00931189
Phenacemide		k13.10	Pharmaceutical Vehicles	0.00931189
(+)Camphorquinone		k13.10	Pharmaceutical Vehicles	0.00931189
1-Ethyl-3-methylimidazolium tosylate		k13.10	Pharmaceutical Vehicles	0.00931189
2-Methylnaphthalene		k13.10	Pharmaceutical Vehicles	0.00931189
DL-Glutamic acid monohydrate		k13.10	Pharmaceutical Vehicles	0.00931189
Trichloroacetyl chloride		k13.10	Pharmaceutical Vehicles	0.00931189
Azepexole hydrochloride	Adrenergic alpha-Agonists;Antihypertensive Agents;Vasoconstrictor Agents;	k13.11	Adrenergic beta-2 Receptor Agonists	0.0062289
Orciprenaline sulfate	Adrenergic beta-2 Receptor Agonists;Bronchodilator Agents;Sympathomimetics;Tocolytic Agents;	k13.11	Adrenergic beta-2 Receptor Agonists	0.0062289
2,3-Pyridinedicarboxylic acid		k13.11	Adrenergic beta-2 Receptor Agonists	0.0062289
4-Methylpyridine		k13.11	Adrenergic beta-2 Receptor Agonists	0.0062289
4,4╞-Diamino-2,2╞-stilbenedisulfonic acid		k13.11	Adrenergic beta-2 Receptor Agonists	0.0062289
Dexfosfoserine		k13.11	Adrenergic beta-2 Receptor Agonists	0.0062289
Ethylpivalate		k13.11	Adrenergic beta-2 Receptor Agonists	0.0062289
Fluorosulfonic acid		k13.11	Adrenergic beta-2 Receptor Agonists	0.0062289
Formanilide		k13.11	Adrenergic beta-2 Receptor Agonists	0.0062289
Metam-sodium	Anthelmintics;Antinematodal Agents;Pesticides;	k13.12	Sclerosing Solutions	0.0051921
Sodium phenolate	Anti-Infective Agents, Local;Disinfectants;Sclerosing Solutions;	k13.12	Sclerosing Solutions	0.0051921
1,2-Ethanediol diacetate		k13.12	Sclerosing Solutions	0.0051921
1,5-Pentanediamine, 2-methyl-		k13.12	Sclerosing Solutions	0.0051921
2,6-Octadienenitrile, 3,7-dimethyl-		k13.12	Sclerosing Solutions	0.0051921
2-Ethylhexyl cyanoacetate		k13.12	Sclerosing Solutions	0.0051921
Ethyl [3-(triethoxysilyl)propyl]carbamate		k13.12	Sclerosing Solutions	0.0051921
Hydroxycitronellal dimethyl acetal		k13.12	Sclerosing Solutions	0.0051921
NTP Mix68 CT1 62-EQP		k13.12	Sclerosing Solutions	0.0051921
Octadecane, 1-chloro-		k13.12	Sclerosing Solutions	0.0051921
Trimethoxymethane		k13.12	Sclerosing Solutions	0.0051921
Isoxsuprine hydrochloride	Adrenergic beta-Agonists;Sympathomimetics;Tocolytic Agents;Vasodilator Agents;	k13.13	Antithyroid Agents	0.0154876
Ramosetron hydrochloride	Antiemetics;Serotonin Antagonists;	k13.13	Antithyroid Agents	0.0154876
Hydrochlorothiazide	Antihypertensive Agents;Diuretics;Sodium Chloride Symporter Inhibitors;	k13.13	Antithyroid Agents	0.0154876
Sulfathiazole	Anti-Infective Agents;	k13.13	Antithyroid Agents	0.0154876
Methimazole	Antithyroid Agents;	k13.13	Antithyroid Agents	0.0154876
1,4-Dibromobenzene		k13.13	Antithyroid Agents	0.0154876
2-Acrylamido-2-methyl-1-propanesulfonic acid		k13.13	Antithyroid Agents	0.0154876
Benzenemethanol, ar-methoxy-, acetate		k13.13	Antithyroid Agents	0.0154876
Dodecanenitrile		k13.13	Antithyroid Agents	0.0154876
Methiuron		k13.13	Antithyroid Agents	0.0154876
Octanenitrile		k13.13	Antithyroid Agents	0.0154876
alpha-Cyclodextrin		k13.13	Antithyroid Agents	0.0154876
S-(-)-Secobarbital		k13.13	Antithyroid Agents	0.0154876
1-Ethyl-2,3-dimethylimidazolium hexafluorophosphate		k13.13	Antithyroid Agents	0.0154876
2,3-Dichlorobutane		k13.13	Antithyroid Agents	0.0154876
3,5-Dimethylaniline		k13.13	Antithyroid Agents	0.0154876
Ethanedioic acid, calcium salt (1:1)		k13.13	Antithyroid Agents	0.0154876
1-(1,3-Benzodioxol-5-yl)-N-methylpropan-2-amine hydrochloride	Adrenergic Uptake Inhibitors;Hallucinogens;Serotonin Agents;	k13.14	Hallucinogens	6.77341e-05
Benzenethiol	Antinematodal Agents;	k13.14	Hallucinogens	6.77341e-05
Dodecane	Carcinogens;	k13.14	Hallucinogens	6.77341e-05
Bufotenine	Hallucinogens;Serotonin Antagonists;	k13.14	Hallucinogens	6.77341e-05
(+)-alpha-Pinene		k13.14	Hallucinogens	6.77341e-05
(4-Methylphenoxy) acetic acid ethyl ester		k13.14	Hallucinogens	6.77341e-05
Benzyl tiglate		k13.14	Hallucinogens	6.77341e-05
Cyclobutyl phenyl ketone		k13.14	Hallucinogens	6.77341e-05
Methyl citronellate		k13.14	Hallucinogens	6.77341e-05
Triisodecyl trimellitate		k13.14	Hallucinogens	6.77341e-05
ZD 2079		k13.14	Hallucinogens	6.77341e-05
N-Nitrosopiperazine		k13.14	Hallucinogens	6.77341e-05
Lobenzarit sodium	Adjuvants, Immunologic;Anti-Inflammatory Agents, Non-Steroidal;Immunosuppressive Agents;	k13.15	Anti-Inflammatory Agents, Non-Steroidal	0.0134962
Practolol	Adrenergic beta-1 Receptor Antagonists;Anti-Arrhythmia Agents;	k13.15	Anti-Inflammatory Agents, Non-Steroidal	0.0134962
N-Nitroso-N-methylurea	Alkylating Agents;	k13.15	Anti-Inflammatory Agents, Non-Steroidal	0.0134962
2-Ethoxybenzamide	Anti-Inflammatory Agents, Non-Steroidal;	k13.15	Anti-Inflammatory Agents, Non-Steroidal	0.0134962
dl-alpha-Tocopheryl acetate	Antioxidants;Vitamins;	k13.15	Anti-Inflammatory Agents, Non-Steroidal	0.0134962
(E)-4-Tridecen-l-yl acetate		k13.15	Anti-Inflammatory Agents, Non-Steroidal	0.0134962
1-Chlorooctane		k13.15	Anti-Inflammatory Agents, Non-Steroidal	0.0134962
Cyclohexanone oxime		k13.15	Anti-Inflammatory Agents, Non-Steroidal	0.0134962
Cyclotetrasiloxane, 2,4,6,8-tetraethenyl-2,4,6,8-tetramethyl-		k13.15	Anti-Inflammatory Agents, Non-Steroidal	0.0134962
Secbumeton		k13.15	Anti-Inflammatory Agents, Non-Steroidal	0.0134962
(2S,5R)-5-Methyl-2-(propan-2-yl)cyclohexanone		k13.15	Anti-Inflammatory Agents, Non-Steroidal	0.0134962
L-Cystine		k13.15	Anti-Inflammatory Agents, Non-Steroidal	0.0134962
Pentane		k13.15	Anti-Inflammatory Agents, Non-Steroidal	0.0134962
5-Methyl-2-nitroaniline		k13.15	Anti-Inflammatory Agents, Non-Steroidal	0.0134962
Cumene		k13.15	Anti-Inflammatory Agents, Non-Steroidal	0.0134962
Decyl methacrylate		k13.15	Anti-Inflammatory Agents, Non-Steroidal	0.0134962
Pentane,3,3-dimethyl-		k13.15	Anti-Inflammatory Agents, Non-Steroidal	0.0134962
Quinapril hydrochloride	Angiotensin-Converting Enzyme Inhibitors;Antihypertensive Agents;	k13.2	Chromogenic Compounds	0.0103278
Stiripentol	Anticonvulsants;	k13.2	Chromogenic Compounds	0.0103278
4,4'-Methylenedianiline	Carcinogens;	k13.2	Chromogenic Compounds	0.0103278
Triflumuron	Chemosterilants;Insecticides;	k13.2	Chromogenic Compounds	0.0103278
3,3',5,5'-Tetramethylbenzidine	Chromogenic Compounds;	k13.2	Chromogenic Compounds	0.0103278
Aminoguanidine hydrochloride	Enzyme Inhibitors;	k13.2	Chromogenic Compounds	0.0103278
Iprodione	Fungicides, Industrial;	k13.2	Chromogenic Compounds	0.0103278
Naptalam	Herbicides;Plant Growth Regulators;	k13.2	Chromogenic Compounds	0.0103278
Phenthoate	Insecticides;	k13.2	Chromogenic Compounds	0.0103278
Norharman	Mutagens;Neurotoxins;	k13.2	Chromogenic Compounds	0.0103278
2,5-Dimercapto-1,3,4-thiadiazole		k13.2	Chromogenic Compounds	0.0103278
2-Methyl-5-nitroaniline		k13.2	Chromogenic Compounds	0.0103278
4,4'-Oxydianiline		k13.2	Chromogenic Compounds	0.0103278
4-Ethoxyaniline		k13.2	Chromogenic Compounds	0.0103278
5-[2-methyl-3-(pyridin-3-yl)-1H-indol-1-yl]pentanoic acid		k13.2	Chromogenic Compounds	0.0103278
6-Methyl-1,2,3,4-tetrahydroquinoline		k13.2	Chromogenic Compounds	0.0103278
Benazolin-ethyl		k13.2	Chromogenic Compounds	0.0103278
Dimethylaniline		k13.2	Chromogenic Compounds	0.0103278
Fensulfothion		k13.2	Chromogenic Compounds	0.0103278
Isazofos		k13.2	Chromogenic Compounds	0.0103278
Mecarbam		k13.2	Chromogenic Compounds	0.0103278
4,4'-Thiodianiline		k13.2	Chromogenic Compounds	0.0103278
Imperatorin		k13.2	Chromogenic Compounds	0.0103278
3,4-Dimethylaniline		k13.2	Chromogenic Compounds	0.0103278
Diaminomaleonitrile		k13.2	Chromogenic Compounds	0.0103278
Nicotinic acid hydrazide		k13.2	Chromogenic Compounds	0.0103278
Pindolol	Adrenergic beta-Antagonists;Antihypertensive Agents;Serotonin Antagonists;Vasodilator Agents;	k13.3	Vasodilator Agents	0.00485799
Isradipine	Antihypertensive Agents;Calcium Channel Blockers;Vasodilator Agents;	k13.3	Vasodilator Agents	0.00485799
Cyanazine	Herbicides;	k13.3	Vasodilator Agents	0.00485799
2-Aminobenzimidazole		k13.3	Vasodilator Agents	0.00485799
2-Methoxy-5-nitroaniline		k13.3	Vasodilator Agents	0.00485799
3,3'-(1,1,3,3-Tetramethyldisiloxane-1,3-diyl)dipropan-1-amine		k13.3	Vasodilator Agents	0.00485799
2,4-Dimethoxyaniline hydrochloride		k13.3	Vasodilator Agents	0.00485799
2,4-Dimethylaniline hydrochloride		k13.3	Vasodilator Agents	0.00485799
2-Amino-5-chloro-4-methylbenzenesulfonic acid		k13.3	Vasodilator Agents	0.00485799
4-Methyl-3-nitroaniline		k13.3	Vasodilator Agents	0.00485799
6-Amino-4-hydroxynaphthalene-2-sulfonic acid		k13.3	Vasodilator Agents	0.00485799
Trioxsalen	Photosensitizing Agents;	k13.4	Photosensitizing Agents	0.00572023
1,1'-[Ethane-1,2-diylbis(oxy)]bis(3-methylbenzene)		k13.4	Photosensitizing Agents	0.00572023
Phenacetin	Analgesics, Non-Narcotic;	k13.5	Cholinesterase Inhibitors	0.0150957
Chlormezanone	Anti-Anxiety Agents;Muscle Relaxants, Central;	k13.5	Cholinesterase Inhibitors	0.0150957
Bromopride	Antiemetics;Dopamine Antagonists;	k13.5	Cholinesterase Inhibitors	0.0150957
1,8-Cineol	Anti-Infective Agents;Solvents;	k13.5	Cholinesterase Inhibitors	0.0150957
Dimethoate	Cholinesterase Inhibitors;Insecticides;	k13.5	Cholinesterase Inhibitors	0.0150957
Diazinon	Cholinesterase Inhibitors;Insecticides;	k13.5	Cholinesterase Inhibitors	0.0150957
Atrazine	Herbicides;	k13.5	Cholinesterase Inhibitors	0.0150957
Gemfibrozil	Hypolipidemic Agents;	k13.5	Cholinesterase Inhibitors	0.0150957
Thiourea	Indicators and Reagents;	k13.5	Cholinesterase Inhibitors	0.0150957
2-Ethyl-1-hexanol		k13.5	Cholinesterase Inhibitors	0.0150957
3-Mercaptopropyltrimethoxysilane		k13.5	Cholinesterase Inhibitors	0.0150957
Cyclopentanone		k13.5	Cholinesterase Inhibitors	0.0150957
Diflufenzopyr-sodium		k13.5	Cholinesterase Inhibitors	0.0150957
Glycoluril		k13.5	Cholinesterase Inhibitors	0.0150957
Tris(2-chloroethyl) phosphite		k13.5	Cholinesterase Inhibitors	0.0150957
Benzofuran		k13.5	Cholinesterase Inhibitors	0.0150957
Diethyl phthalate		k13.5	Cholinesterase Inhibitors	0.0150957
1-Methyl-3-phenoxybenzene		k13.5	Cholinesterase Inhibitors	0.0150957
3-Chloro-2-methylaniline		k13.5	Cholinesterase Inhibitors	0.0150957
Bismuth oxychloride		k13.5	Cholinesterase Inhibitors	0.0150957
p-N,N-Dimethylaminophenethanol		k13.5	Cholinesterase Inhibitors	0.0150957
Oxazepam	Anti-Anxiety Agents;GABA Modulators;Hypnotics and Sedatives;	k13.6	Photosensitizing Agents	0.0170539
Decanoic acid	Antifungal Agents;	k13.6	Photosensitizing Agents	0.0170539
Carprofen	Anti-Inflammatory Agents, Non-Steroidal;Photosensitizing Agents;	k13.6	Photosensitizing Agents	0.0170539
(2E)-2-Decenal		k13.6	Photosensitizing Agents	0.0170539
(E)-2-Nonenal		k13.6	Photosensitizing Agents	0.0170539
2-Ethylhexyl sulfanylacetate		k13.6	Photosensitizing Agents	0.0170539
Aziprotryne		k13.6	Photosensitizing Agents	0.0170539
Karbutilate		k13.6	Photosensitizing Agents	0.0170539
Sodium decyl sulfate		k13.6	Photosensitizing Agents	0.0170539
10-Undecenoic acid		k13.6	Photosensitizing Agents	0.0170539
2-Biphenylamine		k13.6	Photosensitizing Agents	0.0170539
Phosphonoacetic acid	Antiviral Agents;Enzyme Inhibitors;Reverse Transcriptase Inhibitors;	k13.7	Reverse Transcriptase Inhibitors	0.0114048
2-Aminopyridine	Fluorescent Dyes;	k13.7	Reverse Transcriptase Inhibitors	0.0114048
2-Fluoroacetamide		k13.7	Reverse Transcriptase Inhibitors	0.0114048
Ethanol, 2-(1-methylethoxy)-		k13.7	Reverse Transcriptase Inhibitors	0.0114048
Linalyl isobutyrate		k13.7	Reverse Transcriptase Inhibitors	0.0114048
Propylbenzene		k13.7	Reverse Transcriptase Inhibitors	0.0114048
Sodium 2-nitrophenolate		k13.7	Reverse Transcriptase Inhibitors	0.0114048
1,1-Dichloropropene		k13.7	Reverse Transcriptase Inhibitors	0.0114048
1-Butyl-1-methylpyrrolidinium tetrafluoroborate		k13.7	Reverse Transcriptase Inhibitors	0.0114048
1-Methyl-1-propylpyrrolidinium iodide		k13.7	Reverse Transcriptase Inhibitors	0.0114048
1-Tridecene		k13.7	Reverse Transcriptase Inhibitors	0.0114048
3-Bromobenzaldehyde		k13.7	Reverse Transcriptase Inhibitors	0.0114048
Cyclohexanone,2-acetyl-		k13.7	Reverse Transcriptase Inhibitors	0.0114048
D-Gluconic acid		k13.7	Reverse Transcriptase Inhibitors	0.0114048
Ethylene sulfide		k13.7	Reverse Transcriptase Inhibitors	0.0114048
Hydroxypropyl methacrylate		k13.7	Reverse Transcriptase Inhibitors	0.0114048
NTP Mix33 CT1 1-EQP		k13.7	Reverse Transcriptase Inhibitors	0.0114048
NTP Mix35 CT1 1-EQP		k13.7	Reverse Transcriptase Inhibitors	0.0114048
NTP Mix71 CT1 62-EQP		k13.7	Reverse Transcriptase Inhibitors	0.0114048
Pentane,1,5-dibromo-		k13.7	Reverse Transcriptase Inhibitors	0.0114048
Acecainide hydrochloride	Anti-Arrhythmia Agents;	k13.8	Dipeptidyl-Peptidase IV Inhibitors	0.00724635
Oxolinic acid	Anti-Infective Agents;Anti-Infective Agents, Urinary;Nucleic Acid Synthesis Inhibitors;	k13.8	Dipeptidyl-Peptidase IV Inhibitors	0.00724635
Glycine, N-(carboxymethyl)-	Chelating Agents;	k13.8	Dipeptidyl-Peptidase IV Inhibitors	0.00724635
Gadodiamide hydrate	Contrast Media;	k13.8	Dipeptidyl-Peptidase IV Inhibitors	0.00724635
Sodium [dodecanoyl(methyl)amino]acetate	Detergents;	k13.8	Dipeptidyl-Peptidase IV Inhibitors	0.00724635
Saxagliptin	Dipeptidyl-Peptidase IV Inhibitors;	k13.8	Dipeptidyl-Peptidase IV Inhibitors	0.00724635
Tiotidine	Histamine H2 Antagonists;	k13.8	Dipeptidyl-Peptidase IV Inhibitors	0.00724635
4-Methyl-3-heptanol		k13.8	Dipeptidyl-Peptidase IV Inhibitors	0.00724635
N-Methylacetamide		k13.8	Dipeptidyl-Peptidase IV Inhibitors	0.00724635
Sodium dehydroacetate		k13.8	Dipeptidyl-Peptidase IV Inhibitors	0.00724635
Tepraloxydim		k13.8	Dipeptidyl-Peptidase IV Inhibitors	0.00724635
3-Methylindole		k13.8	Dipeptidyl-Peptidase IV Inhibitors	0.00724635
Clofexamide		k13.8	Dipeptidyl-Peptidase IV Inhibitors	0.00724635
Octanoic acid		k13.8	Dipeptidyl-Peptidase IV Inhibitors	0.00724635
Pargeverine hydrochloride		k13.8	Dipeptidyl-Peptidase IV Inhibitors	0.00724635
1-Methyl-3-propylimidazolium iodide		k13.8	Dipeptidyl-Peptidase IV Inhibitors	0.00724635
6-Chlorohexan-1-ol		k13.8	Dipeptidyl-Peptidase IV Inhibitors	0.00724635
N-Isopropylaniline		k13.8	Dipeptidyl-Peptidase IV Inhibitors	0.00724635
NTP Mix41 CT1 3-EQP		k13.8	Dipeptidyl-Peptidase IV Inhibitors	0.00724635
NTP Mix46 CT1 3-EQP		k13.8	Dipeptidyl-Peptidase IV Inhibitors	0.00724635
NTP Mix67 CT1 62-EQP		k13.8	Dipeptidyl-Peptidase IV Inhibitors	0.00724635
Xipamide	Antihypertensive Agents;Diuretics;	k13.9	Respiratory System Agents	0.00311688
Amiphenazole	Respiratory System Agents;	k13.9	Respiratory System Agents	0.00311688
2,2'-Sulfanediyldiethanethiol		k13.9	Respiratory System Agents	0.00311688
2,4-Dimethylcyclohex-3-ene-1-carbaldehyde		k13.9	Respiratory System Agents	0.00311688
Benzadox		k13.9	Respiratory System Agents	0.00311688
Isocyanic acid, polymethylenepolyphenylene ester		k13.9	Respiratory System Agents	0.00311688
Pentaerythritol allyl ether		k13.9	Respiratory System Agents	0.00311688
Alilusem potassium		k13.9	Respiratory System Agents	0.00311688
2,3-Dichloronitrobenzene		k13.9	Respiratory System Agents	0.00311688
2-Butanone, O,O',O''-(methylsilylidyne)trioxime		k13.9	Respiratory System Agents	0.00311688
3-Hydroxybenzoic acid		k13.9	Respiratory System Agents	0.00311688
4-Methylbenzoic acid		k13.9	Respiratory System Agents	0.00311688
N,N-Dimethylmethanamine hydrochloride		k13.9	Respiratory System Agents	0.00311688
Sodium 2-(methylamino)ethanesulfonate		k13.9	Respiratory System Agents	0.00311688
Amiloride hydrochloride	Acid Sensing Ion Channel Blockers;Diuretics;Epithelial Sodium Channel Blockers;	k14.1	Acid Sensing Ion Channel Blockers	0.00207846
1-Naphthylamine	Carcinogens;	k14.1	Acid Sensing Ion Channel Blockers	0.00207846
3,3'-Dimethylbenzidine dihydrochloride		k14.1	Acid Sensing Ion Channel Blockers	0.00207846
N,N'-Disalicylidene-1,2-diaminopropane		k14.1	Acid Sensing Ion Channel Blockers	0.00207846
N-Nitroso-N-methyl-4-nitroaniline		k14.1	Acid Sensing Ion Channel Blockers	0.00207846
Bromindione		k14.1	Acid Sensing Ion Channel Blockers	0.00207846
Diosmin		k14.1	Acid Sensing Ion Channel Blockers	0.00207846
1,4,5-Trihydroxynaphthalene		k14.1	Acid Sensing Ion Channel Blockers	0.00207846
2-Anthracenesulfonic acid, 1-amino-4-bromo-9,10-dihydro-9,10-dioxo-, monosodium salt		k14.1	Acid Sensing Ion Channel Blockers	0.00207846
6-Amino-1,3-dimethyl-5-nitroso- 2,4(1H,3H)-pyrimidinedione		k14.1	Acid Sensing Ion Channel Blockers	0.00207846
8-Nitroquinoline		k14.1	Acid Sensing Ion Channel Blockers	0.00207846
Isatin		k14.1	Acid Sensing Ion Channel Blockers	0.00207846
Polybrominated biphenyls		k14.1	Acid Sensing Ion Channel Blockers	0.00207846
Pralidoxime chloride	Antidotes;Cholinesterase Reactivators;	k14.10	Cholinesterase Reactivators	0.00207846
Pazufloxacin	Antitubercular Agents;	k14.10	Cholinesterase Reactivators	0.00207846
(5S)-5-Butyl-9-{1-[(4,6-dimethylpyrimidin-5-yl)carbonyl]-4-methylpiperidin-4-yl}-3-(tetrahydro-2H-pyran-4-ylmethyl)-1-oxa-3,9-diazaspiro[5.5]undecan-2-one		k14.10	Cholinesterase Reactivators	0.00207846
1,1,3,3,5,5,7,7-Octamethyltetrasiloxane		k14.10	Cholinesterase Reactivators	0.00207846
1,5-Naphthalenedisulfonic acid, disodium salt hydrate		k14.10	Cholinesterase Reactivators	0.00207846
1-Phenylethyl propionate		k14.10	Cholinesterase Reactivators	0.00207846
Aluminum tributoxide		k14.10	Cholinesterase Reactivators	0.00207846
Ammonium xylene sulfonate		k14.10	Cholinesterase Reactivators	0.00207846
Dimethylolurea		k14.10	Cholinesterase Reactivators	0.00207846
Methyl 4-methoxybenzoate		k14.10	Cholinesterase Reactivators	0.00207846
tert-Butylbenzene		k14.10	Cholinesterase Reactivators	0.00207846
Tripropylene glycol butyl ether		k14.10	Cholinesterase Reactivators	0.00207846
Hecogenin		k14.10	Cholinesterase Reactivators	0.00207846
Nicomolol		k14.10	Cholinesterase Reactivators	0.00207846
Sitafloxacin		k14.10	Cholinesterase Reactivators	0.00207846
1,2-Dimethylbenzene		k14.10	Cholinesterase Reactivators	0.00207846
1,6-Dimethylnaphthalene		k14.10	Cholinesterase Reactivators	0.00207846
1-Butoxy-2-propanol		k14.10	Cholinesterase Reactivators	0.00207846
1-Methoxy-4-methylbenzene		k14.10	Cholinesterase Reactivators	0.00207846
2-(4-Nitrophenyl)ethanol		k14.10	Cholinesterase Reactivators	0.00207846
5,5'-[Propane-2,2-diylbis(benzene-4,1-diyloxy)]bis(2-benzofuran-1,3-dione)		k14.10	Cholinesterase Reactivators	0.00207846
Benzoic anhydride		k14.10	Cholinesterase Reactivators	0.00207846
Diethyl carbonate		k14.10	Cholinesterase Reactivators	0.00207846
Zirconocene dichloride		k14.10	Cholinesterase Reactivators	0.00207846
Emiglitate	Anti-Bacterial Agents;	k14.11	Detergents	0.0247411
Proglumide	Anti-Ulcer Agents;	k14.11	Detergents	0.0247411
Octyl beta-D-glucopyranoside	Detergents;	k14.11	Detergents	0.0247411
2,2,4,4-Tetramethylcyclobutane-1,3-diol		k14.11	Detergents	0.0247411
3-Methoxy-3-methylbutan-1-ol		k14.11	Detergents	0.0247411
4-(Ethenyloxy)butan-1-ol		k14.11	Detergents	0.0247411
Ammonium glycyrrhizinate trihydrate		k14.11	Detergents	0.0247411
Ancymidol		k14.11	Detergents	0.0247411
Benzyl butyrate		k14.11	Detergents	0.0247411
Bis(methacryloyloxyethyl) hydrogen phosphate		k14.11	Detergents	0.0247411
Linalyl isovalerate		k14.11	Detergents	0.0247411
Oxadixyl		k14.11	Detergents	0.0247411
Trithioacetone		k14.11	Detergents	0.0247411
Urea, phenyl-		k14.11	Detergents	0.0247411
Butanedioic acid		k14.11	Detergents	0.0247411
1-Decene		k14.11	Detergents	0.0247411
2-Chloroaniline		k14.11	Detergents	0.0247411
Chromic oxide pigment		k14.11	Detergents	0.0247411
Aminoglutethimide	Antineoplastic Agents, Hormonal;Aromatase Inhibitors;	k14.12	Aromatase Inhibitors	0.00364015
1,1-Bis(3,4-dimethylphenyl)ethane		k14.12	Aromatase Inhibitors	0.00364015
2-Hydroxybenzophenone		k14.12	Aromatase Inhibitors	0.00364015
Di(ethylene glycol) dimethacrylate		k14.12	Aromatase Inhibitors	0.00364015
Isobutyl 3-phenylacrylate		k14.12	Aromatase Inhibitors	0.00364015
Nootkatone		k14.12	Aromatase Inhibitors	0.00364015
Phenol, 2-(1,1-dimethylethyl)-6-methyl-		k14.12	Aromatase Inhibitors	0.00364015
Loreclezole hydrochloride		k14.12	Aromatase Inhibitors	0.00364015
Mescaline hydrochloride		k14.12	Aromatase Inhibitors	0.00364015
1,3,5-Trioxane		k14.12	Aromatase Inhibitors	0.00364015
2,4,6-Trichloronitrobenzene		k14.12	Aromatase Inhibitors	0.00364015
Ascorbyl palmitate	Antimutagenic Agents;Antineoplastic Agents;Antioxidants;	k14.15	Antimutagenic Agents	0.00416017
4-tert-Butylcyclohexanone		k14.15	Antimutagenic Agents	0.00416017
Diphenyl sulfide		k14.15	Antimutagenic Agents	0.00416017
Myrcene		k14.15	Antimutagenic Agents	0.00416017
(7S)-Hydroprene		k14.15	Antimutagenic Agents	0.00416017
Ethyl linoleate		k14.15	Antimutagenic Agents	0.00416017
Clometacine	Analgesics;	k14.2	Antifibrinolytic Agents	0.0164902
Moexipril hydrochloride	Angiotensin-Converting Enzyme Inhibitors;	k14.2	Antifibrinolytic Agents	0.0164902
l-Tryptophan	Antidepressive Agents, Second-Generation;	k14.2	Antifibrinolytic Agents	0.0164902
Phytonadione	Antifibrinolytic Agents;Vitamins;	k14.2	Antifibrinolytic Agents	0.0164902
Moxonidine	Antihypertensive Agents;	k14.2	Antifibrinolytic Agents	0.0164902
Isoniazid	Antitubercular Agents;Fatty Acid Synthesis Inhibitors;	k14.2	Antifibrinolytic Agents	0.0164902
Khellin	Bronchodilator Agents;Vasodilator Agents;	k14.2	Antifibrinolytic Agents	0.0164902
3,4-Diaminopyridine	Potassium Channel Blockers;	k14.2	Antifibrinolytic Agents	0.0164902
1,3-Benzenedicarboxylic acid, dihydrazide		k14.2	Antifibrinolytic Agents	0.0164902
2,3,6-Trichlorobenzoic acid		k14.2	Antifibrinolytic Agents	0.0164902
2,4,6-Tris(allyloxy)-1,3,5-triazine		k14.2	Antifibrinolytic Agents	0.0164902
2,5-Dimethoxy-4-chloroaniline		k14.2	Antifibrinolytic Agents	0.0164902
3-Methyl-3,4-dihydro-2H-1,4-benzoxazine		k14.2	Antifibrinolytic Agents	0.0164902
4-Chloro-2-methylaniline		k14.2	Antifibrinolytic Agents	0.0164902
4-Chloro-2-methylaniline hydrochloride		k14.2	Antifibrinolytic Agents	0.0164902
D&C Blue No. 9		k14.2	Antifibrinolytic Agents	0.0164902
Indene		k14.2	Antifibrinolytic Agents	0.0164902
N-(2,5-Dimethoxyphenyl)-3-oxobutanamide		k14.2	Antifibrinolytic Agents	0.0164902
N-(2-Methoxyphenyl)-3-oxobutanamide		k14.2	Antifibrinolytic Agents	0.0164902
N,N'-Di-2-naphthyl-p-phenylenediamine		k14.2	Antifibrinolytic Agents	0.0164902
Nutmeg oil		k14.2	Antifibrinolytic Agents	0.0164902
Nicotredole		k14.2	Antifibrinolytic Agents	0.0164902
3,3'-Dimethoxybenzidine-4,4'-diisocyanate		k14.2	Antifibrinolytic Agents	0.0164902
5-Chloro-2-methyl-1H-benzimidazole		k14.2	Antifibrinolytic Agents	0.0164902
dl-Tryptophan		k14.2	Antifibrinolytic Agents	0.0164902
O6-Methylguanine		k14.2	Antifibrinolytic Agents	0.0164902
Zoxazolamine	Muscle Relaxants, Central;Uricosuric Agents;	k14.3	Uricosuric Agents	0.0062289
Indole-3-acetic acid	Plant Growth Regulators;	k14.3	Uricosuric Agents	0.0062289
1,2,2,6,6-Pentamethylpiperidin-4-ol		k14.3	Uricosuric Agents	0.0062289
1,2-Diphenylethanone		k14.3	Uricosuric Agents	0.0062289
2,2'-[(4-Methylphenyl)imino]diethanol		k14.3	Uricosuric Agents	0.0062289
3,4-Dichloronitrobenzene		k14.3	Uricosuric Agents	0.0062289
4-Methylaniline		k14.3	Uricosuric Agents	0.0062289
4-Methylbenzenesulfonic acid hydrate		k14.3	Uricosuric Agents	0.0062289
Benzothiazole		k14.3	Uricosuric Agents	0.0062289
Glycine, N-phenyl-, monopotassium salt		k14.3	Uricosuric Agents	0.0062289
Isocarbophos		k14.3	Uricosuric Agents	0.0062289
N,N,4-Trimethylaniline		k14.3	Uricosuric Agents	0.0062289
Pymetrozine		k14.3	Uricosuric Agents	0.0062289
Sodium 2-naphthalenesulfonate		k14.3	Uricosuric Agents	0.0062289
d-Tryptophan		k14.3	Uricosuric Agents	0.0062289
Nepafenac		k14.3	Uricosuric Agents	0.0062289
1,2,3,4-Tetrahydronaphthalen-1-one		k14.3	Uricosuric Agents	0.0062289
1,2,4-Triazole, sodium salt		k14.3	Uricosuric Agents	0.0062289
1-Bromoundecane		k14.3	Uricosuric Agents	0.0062289
2-Methyl-3-nitroaniline		k14.3	Uricosuric Agents	0.0062289
2-Pentenenitrile		k14.3	Uricosuric Agents	0.0062289
p-Synephrine	Adrenergic alpha-Agonists;Nasal Decongestants;Sympathomimetics;Vasoconstrictor Agents;	k14.4	Central Nervous System Depressants	0.0108526
Cefoperazone sodium	Anti-Bacterial Agents;	k14.4	Central Nervous System Depressants	0.0108526
Triacetin	Antifungal Agents;Solvents;	k14.4	Central Nervous System Depressants	0.0108526
Procarbazine hydrochloride	Antineoplastic Agents;	k14.4	Central Nervous System Depressants	0.0108526
Melatonin	Antioxidants;Central Nervous System Depressants;	k14.4	Central Nervous System Depressants	0.0108526
Dinitrosopiperazine	Carcinogens;	k14.4	Central Nervous System Depressants	0.0108526
Gliclazide	Hypoglycemic Agents;	k14.4	Central Nervous System Depressants	0.0108526
2,4-Diaminobenzenesulfonic acid		k14.4	Central Nervous System Depressants	0.0108526
Atraton		k14.4	Central Nervous System Depressants	0.0108526
Nitrapyrin		k14.4	Central Nervous System Depressants	0.0108526
Quinclorac		k14.4	Central Nervous System Depressants	0.0108526
Topramezone		k14.4	Central Nervous System Depressants	0.0108526
(2E)-2,3-Dibromo-2-butene-1,4-diol		k14.4	Central Nervous System Depressants	0.0108526
2-(2-Nitrophenyl)ethanol		k14.4	Central Nervous System Depressants	0.0108526
3-Aminoacetanilide		k14.4	Central Nervous System Depressants	0.0108526
3-Nitroacetophenone		k14.4	Central Nervous System Depressants	0.0108526
Ibuprofen	Analgesics, Non-Narcotic;Anti-Inflammatory Agents, Non-Steroidal;Cyclooxygenase Inhibitors;	k14.5	Anti-Inflammatory Agents, Non-Steroidal	0.000590813
Praziquantel	Anthelmintics;	k14.5	Anti-Inflammatory Agents, Non-Steroidal	0.000590813
Cinoxacin	Anti-Infective Agents;	k14.5	Anti-Inflammatory Agents, Non-Steroidal	0.000590813
Flumequine	Anti-Infective Agents;Anti-Infective Agents, Urinary;	k14.5	Anti-Inflammatory Agents, Non-Steroidal	0.000590813
Nalidixic acid	Anti-Infective Agents;Enzyme Inhibitors;Nucleic Acid Synthesis Inhibitors;	k14.5	Anti-Inflammatory Agents, Non-Steroidal	0.000590813
Flurbiprofen axetil	Anti-Inflammatory Agents, Non-Steroidal;	k14.5	Anti-Inflammatory Agents, Non-Steroidal	0.000590813
Naproxen	Anti-Inflammatory Agents, Non-Steroidal;Cyclooxygenase Inhibitors;Gout Suppressants;	k14.5	Anti-Inflammatory Agents, Non-Steroidal	0.000590813
Pranoprofen	Anti-Inflammatory Agents, Non-Steroidal;Gout Suppressants;	k14.5	Anti-Inflammatory Agents, Non-Steroidal	0.000590813
alpha-Lipoic acid	Antioxidants;Vitamin B Complex;	k14.5	Anti-Inflammatory Agents, Non-Steroidal	0.000590813
Acifluorfen-sodium	Enzyme Inhibitors;Herbicides;	k14.5	Anti-Inflammatory Agents, Non-Steroidal	0.000590813
Pemirolast potassium	Histamine Antagonists;	k14.5	Anti-Inflammatory Agents, Non-Steroidal	0.000590813
2-Naphthoxyacetic acid		k14.5	Anti-Inflammatory Agents, Non-Steroidal	0.000590813
Dodecanedioic acid		k14.5	Anti-Inflammatory Agents, Non-Steroidal	0.000590813
Fluroxypyr		k14.5	Anti-Inflammatory Agents, Non-Steroidal	0.000590813
Fluthiacet-methyl		k14.5	Anti-Inflammatory Agents, Non-Steroidal	0.000590813
Indole-3-butyric acid		k14.5	Anti-Inflammatory Agents, Non-Steroidal	0.000590813
Sodium (2,4-dichlorophenoxy)acetate		k14.5	Anti-Inflammatory Agents, Non-Steroidal	0.000590813
Tridecanedioic acid		k14.5	Anti-Inflammatory Agents, Non-Steroidal	0.000590813
2,4-D, Dimethylamine salt		k14.5	Anti-Inflammatory Agents, Non-Steroidal	0.000590813
Phenazone	Anti-Inflammatory Agents, Non-Steroidal;	k14.6	Food Preservatives	0.0185754
Hexamethylmelamine	Antineoplastic Agents, Alkylating;	k14.6	Food Preservatives	0.0185754
Allyl isothiocyanate	Food Preservatives;	k14.6	Food Preservatives	0.0185754
Methylatropine nitrate	Parasympatholytics;	k14.6	Food Preservatives	0.0185754
(2E)-2-Hexenal		k14.6	Food Preservatives	0.0185754
2-Propenoic acid, 2-methyl-, 2-hydroxyethyl ester, phosphate		k14.6	Food Preservatives	0.0185754
3-Methylaniline		k14.6	Food Preservatives	0.0185754
Phenoxyethyl propionate		k14.6	Food Preservatives	0.0185754
Eprobemide		k14.6	Food Preservatives	0.0185754
Sulfabenzamide		k14.6	Food Preservatives	0.0185754
Trimetozine		k14.6	Food Preservatives	0.0185754
1,1,2,2-Tetrachloroethane		k14.6	Food Preservatives	0.0185754
1,1,4,7,7-Pentamethyldiethylenetriamine		k14.6	Food Preservatives	0.0185754
1,2-Dimethyl-3-propylimidazolium iodide		k14.6	Food Preservatives	0.0185754
1-Butyl-2-methylpyridinium tetrafluoroborate		k14.6	Food Preservatives	0.0185754
4-Nitrobenzamide		k14.6	Food Preservatives	0.0185754
Benzoyl chloride		k14.6	Food Preservatives	0.0185754
NTP Mix76 CT1 62-EQP		k14.6	Food Preservatives	0.0185754
4-Hydroxy-3-nitrophenylarsonic acid	Anti-Bacterial Agents;Coccidiostats;	k14.7	Coccidiostats	0.00416017
4-Ethoxy-2-nitroaniline		k14.7	Coccidiostats	0.00416017
4-Morpholinepropanamine		k14.7	Coccidiostats	0.00416017
C.I. Acid yellow 17, disodium salt		k14.7	Coccidiostats	0.00416017
1-(7-Methoxy-1,3-benzodioxol-5-yl)propan-2-amine hydrochloride		k14.7	Coccidiostats	0.00416017
Halothane	Anesthetics, Inhalation;	k14.8	Buffers	0.0103278
Lisinopril dihydrate	Angiotensin-Converting Enzyme Inhibitors;Antihypertensive Agents;Cardiotonic Agents;	k14.8	Buffers	0.0103278
Hexanal	Antifungal Agents;Insecticides;	k14.8	Buffers	0.0103278
Indapamide	Antihypertensive Agents;Diuretics;Sodium Chloride Symporter Inhibitors;	k14.8	Buffers	0.0103278
Zanamivir	Antiviral Agents;Enzyme Inhibitors;	k14.8	Buffers	0.0103278
Tromethamine	Buffers;Excipients;	k14.8	Buffers	0.0103278
2-Iodohippuric acid	Contrast Media;	k14.8	Buffers	0.0103278
Imidazole	Enzyme Inhibitors;	k14.8	Buffers	0.0103278
Sodium chlorate	Herbicides;	k14.8	Buffers	0.0103278
Methoxyacetic acid	Immunosuppressive Agents;	k14.8	Buffers	0.0103278
1,2,3-Benzotriazin-4(1H)-one		k14.8	Buffers	0.0103278
1-Nitro-2-(trifluoromethyl)benzene		k14.8	Buffers	0.0103278
2,2'-(Methanediyldisulfanediyl)diethanol		k14.8	Buffers	0.0103278
2,2-Bis(bromomethyl)-1,3-propanediol		k14.8	Buffers	0.0103278
2,5-Dimethylphenol		k14.8	Buffers	0.0103278
2-Amino-5-methylbenzenesulfonic acid		k14.8	Buffers	0.0103278
2-Methyl-5-nitrobenzenesulfonic acid		k14.8	Buffers	0.0103278
3,7-Dimethyloctan-3-yl acetate		k14.8	Buffers	0.0103278
3-Methoxypropylamine		k14.8	Buffers	0.0103278
4-Amino-1,2,4-triazole		k14.8	Buffers	0.0103278
4-Isopropylbenzaldehyde		k14.8	Buffers	0.0103278
Bis(2-chloroethyl) ether		k14.8	Buffers	0.0103278
d-Carvone		k14.8	Buffers	0.0103278
Dichlormid		k14.8	Buffers	0.0103278
Dimethyl glutarate		k14.8	Buffers	0.0103278
Dipropyl disulfide		k14.8	Buffers	0.0103278
Dipropylene glycol		k14.8	Buffers	0.0103278
Dodecyl acetate		k14.8	Buffers	0.0103278
Methacrylamide		k14.8	Buffers	0.0103278
N,N,N',N',N'',N''-Hexakis(methoxymethyl)-1,3,5-triazine-2,4,6-triamine		k14.8	Buffers	0.0103278
N,N-Diisopropylaniline		k14.8	Buffers	0.0103278
N,N-Dimethyloctanamide		k14.8	Buffers	0.0103278
Sodium 2-methylbenzenesulfonate		k14.8	Buffers	0.0103278
Sodium dichloro-s-triazinetrione dihydrate		k14.8	Buffers	0.0103278
Thioglycolic acid		k14.8	Buffers	0.0103278
Tributylamine		k14.8	Buffers	0.0103278
Urea, (3-silylpropyl)-, Si-(ethoxy and methoxy) derivs.		k14.8	Buffers	0.0103278
2-Ethoxyethyl acetate		k14.8	Buffers	0.0103278
4-Acetamidobenzoic acid		k14.8	Buffers	0.0103278
4-Methylphenol		k14.8	Buffers	0.0103278
Bimosiamose		k14.8	Buffers	0.0103278
Bornyl acetate		k14.8	Buffers	0.0103278
D-Fructose		k14.8	Buffers	0.0103278
Glycyclamide		k14.8	Buffers	0.0103278
Hexadecanoic acid, 1-methylethyl ester		k14.8	Buffers	0.0103278
Hexanamide		k14.8	Buffers	0.0103278
1-Hexadecyl-3-methylimidazolium hexafluorophosphate		k14.8	Buffers	0.0103278
1-iodohexadecane		k14.8	Buffers	0.0103278
2,5-Dimethyl-3-hexyne-2,5-diol		k14.8	Buffers	0.0103278
2-Methyl-2-butenal		k14.8	Buffers	0.0103278
3-Methyl-2-nitrobenzoic acid		k14.8	Buffers	0.0103278
Benzyl chloroformate		k14.8	Buffers	0.0103278
beta-Pinene		k14.8	Buffers	0.0103278
Ethyl acetoacetate		k14.8	Buffers	0.0103278
N-Isopropylacrylamide		k14.8	Buffers	0.0103278
NTP Mix34 CT1 1-EQP		k14.8	Buffers	0.0103278
NTP Mix36 CT1 2-EQP		k14.8	Buffers	0.0103278
NTP Mix42 CT1 3-EQP		k14.8	Buffers	0.0103278
Succinic anhydride		k14.8	Buffers	0.0103278
Tetrachlorocyclopropene		k14.8	Buffers	0.0103278
Trehalose dihydrate		k14.8	Buffers	0.0103278
Methantheline bromide	Muscarinic Antagonists;	k14.9	Sweetening Agents	0.0155358
Saccharin	Sweetening Agents;	k14.9	Sweetening Agents	0.0155358
Dibenzo-p-dioxin		k14.9	Sweetening Agents	0.0155358
Ethyl 4-methylbenzoate		k14.9	Sweetening Agents	0.0155358
Octamethyltrisiloxane		k14.9	Sweetening Agents	0.0155358
Propyl propionate		k14.9	Sweetening Agents	0.0155358
1,4-Piperazinediethanol		k14.9	Sweetening Agents	0.0155358
1,6-Hexanediol		k14.9	Sweetening Agents	0.0155358
2,2,4-Trimethyl-1,3-pentanediol monoisobutyrate		k14.9	Sweetening Agents	0.0155358
8-Methylquinoline		k14.9	Sweetening Agents	0.0155358
Dibenzyl phosphate		k14.9	Sweetening Agents	0.0155358
Pyridine		k14.9	Sweetening Agents	0.0155358
Phoxim	Cholinesterase Inhibitors;Insecticides;	k15.1	Cholinesterase Inhibitors	0.0213209
Dichlofenthion		k15.1	Cholinesterase Inhibitors	0.0213209
Hydrazinecarboxylic acid, phenylmethyl ester		k15.1	Cholinesterase Inhibitors	0.0213209
Monolinuron		k15.1	Cholinesterase Inhibitors	0.0213209
Pyrimethanil		k15.1	Cholinesterase Inhibitors	0.0213209
Toluene-2,4-diisocyanate		k15.1	Cholinesterase Inhibitors	0.0213209
2-Aminobenzothiazole		k15.1	Cholinesterase Inhibitors	0.0213209
3-Amino-4-ethoxyacetanilide		k15.1	Cholinesterase Inhibitors	0.0213209
3-Methylaniline hydrochloride		k15.1	Cholinesterase Inhibitors	0.0213209
Benzoyl hydrazine		k15.1	Cholinesterase Inhibitors	0.0213209
Casanthrol		k15.1	Cholinesterase Inhibitors	0.0213209
Troclosene	Antifungal Agents;Antiviral Agents;Disinfectants;	k15.11	Antifungal Agents	0.00324863
Sodium benzoate	Antifungal Agents;Food Preservatives;	k15.11	Antifungal Agents	0.00324863
Cimetidine	Anti-Ulcer Agents;Enzyme Inhibitors;Histamine H2 Antagonists;	k15.11	Antifungal Agents	0.00324863
Maleic hydrazide	Herbicides;Plant Growth Regulators;	k15.11	Antifungal Agents	0.00324863
1,3-Dibromo-5,5-dimethylhydantoin		k15.11	Antifungal Agents	0.00324863
1-[cis-1-(3-ethoxyphenyl)-4-methylcyclohexyl]-4-phenylpiperazine methanesulfonate (1:1)		k15.11	Antifungal Agents	0.00324863
2-(Dihydrocyclopentadienyloxy)ethyl methacrylate		k15.11	Antifungal Agents	0.00324863
2-Ethylhexyl glycidyl ether		k15.11	Antifungal Agents	0.00324863
3,7-Dimethyl-2,6-octadienal		k15.11	Antifungal Agents	0.00324863
Isopropyl (2,4-dichlorophenoxy)acetate		k15.11	Antifungal Agents	0.00324863
tert-Butyl perbenzoate		k15.11	Antifungal Agents	0.00324863
Methyl tetradecanoate		k15.11	Antifungal Agents	0.00324863
N-Acetyl-L-cysteine	Antiviral Agents;Expectorants;Free Radical Scavengers;	k15.12	Expectorants	0.00312012
4-tert-Butyltoluene		k15.12	Expectorants	0.00312012
Chlormephos		k15.12	Expectorants	0.00312012
N-Methyl-2-pyrrolidone		k15.12	Expectorants	0.00312012
2,4,5-Trimethoxybenzaldehyde		k15.12	Expectorants	0.00312012
Suxibuzone		k15.12	Expectorants	0.00312012
1-Nitro-2-methylnaphthalene		k15.12	Expectorants	0.00312012
Amineptine	Antidepressive Agents, Tricyclic;Psychotropic Drugs;	k15.13	Aromatase Inhibitors	1.39883e-06
Anastrozole	Antineoplastic Agents, Hormonal;Aromatase Inhibitors;	k15.13	Aromatase Inhibitors	1.39883e-06
Fadrozole hydrochloride	Antineoplastic Agents, Hormonal;Aromatase Inhibitors;Estrogen Antagonists;	k15.13	Aromatase Inhibitors	1.39883e-06
Letrozole	Antineoplastic Agents;Aromatase Inhibitors;	k15.13	Aromatase Inhibitors	1.39883e-06
Cetraxate hydrochloride	Anti-Ulcer Agents;	k15.13	Aromatase Inhibitors	1.39883e-06
Tropicamide	Muscarinic Antagonists;Mydriatics;	k15.13	Aromatase Inhibitors	1.39883e-06
1,6-Hexanediol dimethacrylate		k15.13	Aromatase Inhibitors	1.39883e-06
12-Oxahexadecanolide		k15.13	Aromatase Inhibitors	1.39883e-06
4-(2,5-Diethoxy-4-nitrophenyl)morpholine		k15.13	Aromatase Inhibitors	1.39883e-06
4,4'-Propane-1,3-diyldipyridine		k15.13	Aromatase Inhibitors	1.39883e-06
Butyl 3-mercaptopropionate		k15.13	Aromatase Inhibitors	1.39883e-06
Cyproconazole		k15.13	Aromatase Inhibitors	1.39883e-06
1-[2-(Trifluoromethyl)phenyl]-1H-imidazole		k15.13	Aromatase Inhibitors	1.39883e-06
Detomidine hydrochloride	Adrenergic alpha-2 Receptor Agonists;Analgesics;Hypnotics and Sedatives;	k15.14	Adrenergic alpha-2 Receptor Agonists	0.00416017
Dimethylnaphthalene		k15.14	Adrenergic alpha-2 Receptor Agonists	0.00416017
Isopropyl formate		k15.14	Adrenergic alpha-2 Receptor Agonists	0.00416017
p-Bromodiphenyl ether		k15.14	Adrenergic alpha-2 Receptor Agonists	0.00416017
Polysorbate 80		k15.14	Adrenergic alpha-2 Receptor Agonists	0.00416017
Phenyl salicylate		k15.14	Adrenergic alpha-2 Receptor Agonists	0.00416017
(Z)-1,2-Dichloroethylene		k15.14	Adrenergic alpha-2 Receptor Agonists	0.00416017
Chlortetracycline hydrochloride	Anti-Bacterial Agents;Antiprotozoal Agents;Protein Synthesis Inhibitors;	k15.15	Protein Synthesis Inhibitors	0.00884035
Bromacil	Herbicides;	k15.2	Herbicides	0.0296412
2-Methoxyaniline hydrochloride		k15.2	Herbicides	0.0296412
3-Methyl-1-phenyl-1H-pyrazol-5-amine		k15.2	Herbicides	0.0296412
4-(3-Methyl-5-oxo-4,5-dihydro-1H-pyrazol-1-yl)benzoic acid		k15.2	Herbicides	0.0296412
6-Phenyl-1,3,5-triazine-2,4-diamine		k15.2	Herbicides	0.0296412
Clopyralid		k15.2	Herbicides	0.0296412
Hexanedihydrazide		k15.2	Herbicides	0.0296412
Indole		k15.2	Herbicides	0.0296412
Pentachloroaniline		k15.2	Herbicides	0.0296412
Verazide		k15.2	Herbicides	0.0296412
(2-Nitrophenyl)acetonitrile		k15.2	Herbicides	0.0296412
2-Chloroanthraquinone		k15.2	Herbicides	0.0296412
Methyl carbazate		k15.2	Herbicides	0.0296412
Methylhydrazine sulfate		k15.2	Herbicides	0.0296412
Zileuton	Anti-Inflammatory Agents, Non-Steroidal;Leukotriene Antagonists;Lipoxygenase Inhibitors;	k15.4	Leukotriene Antagonists	0.0062289
Propantheline bromide	Anti-Ulcer Agents;Muscarinic Antagonists;	k15.4	Leukotriene Antagonists	0.0062289
Diethanolamine		k15.4	Leukotriene Antagonists	0.0062289
Aceclofenac	Anti-Inflammatory Agents, Non-Steroidal;	k15.5	Herbicides	0.0583888
2-Methyl-4-chlorophenoxyacetic acid	Herbicides;	k15.5	Herbicides	0.0583888
delta-Octanolactone		k15.5	Herbicides	0.0583888
Potassium 1-naphthaleneacetate		k15.5	Herbicides	0.0583888
Tetraethylene glycol		k15.5	Herbicides	0.0583888
DL-alpha Tocopheryl nicotinate		k15.5	Herbicides	0.0583888
Ibufenac		k15.5	Herbicides	0.0583888
Sulfaquinoxaline	Anti-Infective Agents;Antiprotozoal Agents;	k15.6	Radiation-Sensitizing Agents	0.0114048
4-Nitroacetophenone	Radiation-Sensitizing Agents;	k15.6	Radiation-Sensitizing Agents	0.0114048
2-Allylphenol		k15.6	Radiation-Sensitizing Agents	0.0114048
6-Methyl coumarin		k15.6	Radiation-Sensitizing Agents	0.0114048
Geranic acid		k15.6	Radiation-Sensitizing Agents	0.0114048
Cephapirin sodium	Anti-Bacterial Agents;	k15.7	Diuretics	0.00467948
Acetazolamide	Anticonvulsants;Carbonic Anhydrase Inhibitors;Diuretics;	k15.7	Diuretics	0.00467948
Chlorothiazide	Antihypertensive Agents;Diuretics;Sodium Chloride Symporter Inhibitors;	k15.7	Diuretics	0.00467948
Fenclofenac	Anti-Inflammatory Agents, Non-Steroidal;	k15.7	Diuretics	0.00467948
Potassium nitrate	Explosive Agents;	k15.7	Diuretics	0.00467948
Potassium tetrathionate	Indicators and Reagents;	k15.7	Diuretics	0.00467948
Gibberellic acid	Plant Growth Regulators;	k15.7	Diuretics	0.00467948
2-Methylpropanenitrile		k15.7	Diuretics	0.00467948
2-Tolualdehyde		k15.7	Diuretics	0.00467948
5,5-Dimethylhydantoin		k15.7	Diuretics	0.00467948
Dimethyl adipate		k15.7	Diuretics	0.00467948
Ethyl methylphenylglycidate		k15.7	Diuretics	0.00467948
Metepa		k15.7	Diuretics	0.00467948
Methyl 2-nonynoate		k15.7	Diuretics	0.00467948
2-Methylpyridine		k15.7	Diuretics	0.00467948
Cefcapene pivoxil hydrochloride		k15.7	Diuretics	0.00467948
Cefminox sodium		k15.7	Diuretics	0.00467948
Egualen sodium		k15.7	Diuretics	0.00467948
Gluconolactone		k15.7	Diuretics	0.00467948
Guaiazulene		k15.7	Diuretics	0.00467948
Landiolol hydrochloride		k15.7	Diuretics	0.00467948
(2Z)-1,4-Dichlorobut-2-ene		k15.7	Diuretics	0.00467948
1,8-Diazabicyclo[5.4.0]undec-7-ene		k15.7	Diuretics	0.00467948
1-Butyl-4-methylpyridinium tetrafluoroborate		k15.7	Diuretics	0.00467948
1-Naphthaleneacetamide		k15.7	Diuretics	0.00467948
2-Chlorobenzaldehyde		k15.7	Diuretics	0.00467948
2-Chloroethyl acrylate		k15.7	Diuretics	0.00467948
2-Nitrobenzamide		k15.7	Diuretics	0.00467948
Allyl propyl disulfide		k15.7	Diuretics	0.00467948
alpha-Hydroxybenzeneacetonitrile		k15.7	Diuretics	0.00467948
Benzenesulfonic acid, 4-hydroxy-, monosodium salt		k15.7	Diuretics	0.00467948
Butyl dipropasol solvent		k15.7	Diuretics	0.00467948
Decalin		k15.7	Diuretics	0.00467948
Isopropyl mercaptan		k15.7	Diuretics	0.00467948
Prop-2-en-1-yl (3-methylbutoxy)acetate		k15.7	Diuretics	0.00467948
tert-Butyl Hydroperoxide (70% Solution in Water)		k15.7	Diuretics	0.00467948
Tropine		k15.7	Diuretics	0.00467948
Ethylphenylacetylurea	Anticonvulsants;	k15.8	Gout Suppressants	0.0144701
Allopurinol	Antimetabolites;Enzyme Inhibitors;Free Radical Scavengers;Gout Suppressants;	k15.8	Gout Suppressants	0.0144701
Acetyl-L-carnitine hydrochloride	Nootropic Agents;Vitamin B Complex;	k15.8	Gout Suppressants	0.0144701
Pentyl nitrite	Vasodilator Agents;	k15.8	Gout Suppressants	0.0144701
2-Chloro-1,4-dimethoxybenzene		k15.8	Gout Suppressants	0.0144701
2-Methylpentanedinitrile		k15.8	Gout Suppressants	0.0144701
Benzyl acetate		k15.8	Gout Suppressants	0.0144701
Metam-sodium hydrate		k15.8	Gout Suppressants	0.0144701
Methyl 3-sulfamoylthiophene-2-carboxylate		k15.8	Gout Suppressants	0.0144701
N-(3-Aminophenyl)propanamide		k15.8	Gout Suppressants	0.0144701
2-Chloro-4-nitrobenzamide		k15.8	Gout Suppressants	0.0144701
Desmopressin		k15.8	Gout Suppressants	0.0144701
Methyl nicotinate		k15.8	Gout Suppressants	0.0144701
Sucrose octaacetate		k15.8	Gout Suppressants	0.0144701
1-(2-Hydroxyethyl)-2-imidazolidinone		k15.8	Gout Suppressants	0.0144701
1-Bromotetradecane		k15.8	Gout Suppressants	0.0144701
1-Ethyl-3-methylimidazolium trifluoromethanesulfonate		k15.8	Gout Suppressants	0.0144701
1-Hexadecene		k15.8	Gout Suppressants	0.0144701
2-Chloro-1-fluoro-4-nitrobenzene		k15.8	Gout Suppressants	0.0144701
Amino(imino)methanesulfinic acid		k15.8	Gout Suppressants	0.0144701
Betaine monohydrate		k15.8	Gout Suppressants	0.0144701
NTP Mix48 CT1 3-EQP		k15.8	Gout Suppressants	0.0144701
NTP Mix80 CT1 62-EQP		k15.8	Gout Suppressants	0.0144701
Tin(II) chloride		k15.8	Gout Suppressants	0.0144701
Metolazone	Antihypertensive Agents;Diuretics;Sodium Chloride Symporter Inhibitors;	k15.9	Carcinogens	0.00568361
2,4-Dinitrotoluene	Carcinogens;	k15.9	Carcinogens	0.00568361
Bromoform	Carcinogens;Teratogens;	k15.9	Carcinogens	0.00568361
3-Chloro-1,2-propanediol	Chemosterilants;	k15.9	Carcinogens	0.00568361
1-Octen-3-ol		k15.9	Carcinogens	0.00568361
2-Methyl-1-butanol		k15.9	Carcinogens	0.00568361
3-Chloroaniline		k15.9	Carcinogens	0.00568361
4-Pentanolide		k15.9	Carcinogens	0.00568361
Aldoxycarb		k15.9	Carcinogens	0.00568361
Allyl alcohol		k15.9	Carcinogens	0.00568361
Ethyl hexanoate		k15.9	Carcinogens	0.00568361
Ethyl oleate		k15.9	Carcinogens	0.00568361
Monomethyl succinate		k15.9	Carcinogens	0.00568361
Prop-2-en-1-yl 3-cyclohexylpropanoate		k15.9	Carcinogens	0.00568361
Benzoin		k15.9	Carcinogens	0.00568361
2,2-Dimethylpentanedioic acid		k15.9	Carcinogens	0.00568361
Bensulfuron-methyl		k15.9	Carcinogens	0.00568361
Poly(oxy-1,2-ethanediyl), .alpha.-octadecyl-.omega.-hydroxy-		k15.9	Carcinogens	0.00568361
8-Methoxypsoralen	Cross-Linking Reagents;Photosensitizing Agents;	k16.1	Photosensitizing Agents	0.000106549
Linuron	Herbicides;	k16.1	Photosensitizing Agents	0.000106549
5-Methoxypsoralen	Photosensitizing Agents;	k16.1	Photosensitizing Agents	0.000106549
Buturon		k16.1	Photosensitizing Agents	0.000106549
Chlorbromuron		k16.1	Photosensitizing Agents	0.000106549
Cinromide		k16.1	Photosensitizing Agents	0.000106549
3-Bromo-2,2-bis(bromomethyl)propanol		k16.1	Photosensitizing Agents	0.000106549
Zatebradine hydrochloride	Cardiotonic Agents;	k16.10	Cardiotonic Agents	0.0104004
2-Morpholinoethylamine		k16.10	Cardiotonic Agents	0.0104004
cis-3,7-Dimethyl-2,6-octadien-1-yl acetate		k16.10	Cardiotonic Agents	0.0104004
Isocyclocitral		k16.10	Cardiotonic Agents	0.0104004
N-[3-(Trimethoxysilyl)propyl]ethane-1,2-diamine		k16.10	Cardiotonic Agents	0.0104004
Propoxycarbazone-sodium		k16.10	Cardiotonic Agents	0.0104004
4-(Methylthio)benzaldehyde		k16.10	Cardiotonic Agents	0.0104004
Dibromodichloromethane		k16.10	Cardiotonic Agents	0.0104004
Hexachloroacetone		k16.10	Cardiotonic Agents	0.0104004
Tandospirone	Anti-Anxiety Agents;Serotonin Receptor Agonists;	k16.11	Flame Retardants	0.00311526
Tris(2-chloroethyl) phosphate	Flame Retardants;	k16.11	Flame Retardants	0.00311526
1,1,1-Trichloro-2-methyl-2-propanol	Preservatives, Pharmaceutical;	k16.11	Flame Retardants	0.00311526
1-Decanamine		k16.11	Flame Retardants	0.00311526
2-Phenylethyl butanoate		k16.11	Flame Retardants	0.00311526
3,5,5-Trimethyl-2-cyclohexen-1-ol		k16.11	Flame Retardants	0.00311526
3-Methoxybenzaldehyde		k16.11	Flame Retardants	0.00311526
5H-5-Methyl-6,7-dihydrocyclopenta[b]pyrazine		k16.11	Flame Retardants	0.00311526
alpha-Terpinyl acetate		k16.11	Flame Retardants	0.00311526
Ethyl hydrocinnamate		k16.11	Flame Retardants	0.00311526
Isoprocarb		k16.11	Flame Retardants	0.00311526
Amoproxan		k16.11	Flame Retardants	0.00311526
Lamivudine		k16.11	Flame Retardants	0.00311526
1,2-Pyrrolidinedicarboxylicacid,4-fluoro-,1-(1,1-dimethylethyl)ester,(2S,4S)-		k16.11	Flame Retardants	0.00311526
1-Butyl-3-methylimidazolium hexafluorophosphate		k16.11	Flame Retardants	0.00311526
Myristicin		k16.11	Flame Retardants	0.00311526
Sulfanilamide	Anti-Bacterial Agents;	k16.12	Membrane Transport Modulators	0.00311526
Pinacidil monohydrate	Antihypertensive Agents;Membrane Transport Modulators;Vasodilator Agents;	k16.12	Membrane Transport Modulators	0.00311526
Piperazine	Antinematodal Agents;	k16.12	Membrane Transport Modulators	0.00311526
2-(2-Butoxyethoxy)ethanol		k16.12	Membrane Transport Modulators	0.00311526
3-(4-tert-Butylphenyl)propanal		k16.12	Membrane Transport Modulators	0.00311526
Diallyl phthalate		k16.12	Membrane Transport Modulators	0.00311526
Flutriafol		k16.12	Membrane Transport Modulators	0.00311526
Nitrothal-isopropyl		k16.12	Membrane Transport Modulators	0.00311526
2-Hydroxy-5-methylbenzophenone		k16.12	Membrane Transport Modulators	0.00311526
Oxirane, mono[(C8-10-alkyloxy)methyl] derivs.		k16.12	Membrane Transport Modulators	0.00311526
Fluvalinate	Insecticides;	k16.13	Insecticides	0.0520021
1H-Benzotriazole, 5-chloro-		k16.13	Insecticides	0.0520021
4-(2-Phenylpropan-2-yl)-N-[4-(2-phenylpropan-2-yl)phenyl]aniline		k16.13	Insecticides	0.0520021
Adipic acid, polypropyleneglycol, laurate		k16.13	Insecticides	0.0520021
Dipentenedimercaptan		k16.13	Insecticides	0.0520021
tau-Fluvalinate		k16.13	Insecticides	0.0520021
1-Methyl-3-tetradecylimidazolium hexafluorophosphate		k16.13	Insecticides	0.0520021
2,2-Bis[(benzoyloxy)methyl]dibenzoate propanediol		k16.13	Insecticides	0.0520021
2-(Dodecyloxy)ethanol	Detergents;Sclerosing Solutions;	k16.14	Sclerosing Solutions	0.0051921
Isopropanol	Solvents;	k16.14	Sclerosing Solutions	0.0051921
2-Heptanone		k16.14	Sclerosing Solutions	0.0051921
4-Hexen-3-one		k16.14	Sclerosing Solutions	0.0051921
Isobutyl methacrylate		k16.14	Sclerosing Solutions	0.0051921
Lauryl thiocyanate		k16.14	Sclerosing Solutions	0.0051921
Tris(2-hydroxyethyl) isocyanurate		k16.14	Sclerosing Solutions	0.0051921
1,9-Decadiene		k16.14	Sclerosing Solutions	0.0051921
1-Ethyl-1-methylpyrrolidinium hexafluorophosphate		k16.14	Sclerosing Solutions	0.0051921
3-Methylpiperidine		k16.14	Sclerosing Solutions	0.0051921
Diethyl sulfide		k16.14	Sclerosing Solutions	0.0051921
Magnesium chloride hexahydrate		k16.14	Sclerosing Solutions	0.0051921
N,N-Diethylhydroxylamine		k16.14	Sclerosing Solutions	0.0051921
Epirizole	Anti-Inflammatory Agents, Non-Steroidal;	k16.15	Convulsants	0.0103519
Thiosemicarbazide	Convulsants;Enzyme Inhibitors;	k16.15	Convulsants	0.0103519
Thiocarbazide	Indicators and Reagents;	k16.15	Convulsants	0.0103519
(-)-Enterodiol	Phytoestrogens;	k16.15	Convulsants	0.0103519
1,1,2-Trimethyl-1H-benzo[e]indole		k16.15	Convulsants	0.0103519
4-(3-Phenylpropyl)pyridine		k16.15	Convulsants	0.0103519
5,5'-Bi-2-benzofuran-1,1',3,3'-tetrone		k16.15	Convulsants	0.0103519
Dimethyltin dichloride		k16.15	Convulsants	0.0103519
Linalyl cinnamate		k16.15	Convulsants	0.0103519
N,N'-Dibutylthiourea		k16.15	Convulsants	0.0103519
N,N'-Dicyclohexylthiourea		k16.15	Convulsants	0.0103519
Dibutyltin dilaurate		k16.15	Convulsants	0.0103519
Octabromodiphenyl ether		k16.15	Convulsants	0.0103519
Tetrabutylthiuram disulfide		k16.15	Convulsants	0.0103519
Fenbufen	Anti-Inflammatory Agents, Non-Steroidal;Cyclooxygenase Inhibitors;	k16.2	Cyclooxygenase Inhibitors	0.0119605
4-(2-Methyl-4-chlorophenoxy)butyric acid		k16.2	Cyclooxygenase Inhibitors	0.0119605
Dichlorprop		k16.2	Cyclooxygenase Inhibitors	0.0119605
Dipropyl pyridine-2,5-dicarboxylate		k16.2	Cyclooxygenase Inhibitors	0.0119605
4-(2,4-Dichlorophenoxy)butyric acid		k16.2	Cyclooxygenase Inhibitors	0.0119605
4-Hydrazinobenzoic acid hydrochloride		k16.2	Cyclooxygenase Inhibitors	0.0119605
Ketoprofen	Anti-Inflammatory Agents, Non-Steroidal;Cyclooxygenase Inhibitors;	k16.3	Cyclooxygenase Inhibitors	0.000879749
Suprofen	Anti-Inflammatory Agents, Non-Steroidal;Cyclooxygenase Inhibitors;	k16.3	Cyclooxygenase Inhibitors	0.000879749
2,4-Dichlorophenoxyacetic acid	Herbicides;	k16.3	Cyclooxygenase Inhibitors	0.000879749
Zaprinast	Phosphodiesterase Inhibitors;	k16.3	Cyclooxygenase Inhibitors	0.000879749
3-Phenoxybenzoic acid		k16.3	Cyclooxygenase Inhibitors	0.000879749
Cinchophen		k16.3	Cyclooxygenase Inhibitors	0.000879749
Fenclozic acid		k16.3	Cyclooxygenase Inhibitors	0.000879749
Ketorolac tromethamine		k16.3	Cyclooxygenase Inhibitors	0.000879749
Dihydrokavain		k16.3	Cyclooxygenase Inhibitors	0.000879749
Irbesartan	Angiotensin II Type 1 Receptor Blockers;Antihypertensive Agents;	k16.4	Peroxisome Proliferators	0.00622082
Felbinac	Anti-Inflammatory Agents, Non-Steroidal;	k16.4	Peroxisome Proliferators	0.00622082
Ciprofibrate	Hypolipidemic Agents;Peroxisome Proliferators;	k16.4	Peroxisome Proliferators	0.00622082
Daltroban	Immunosuppressive Agents;Platelet Aggregation Inhibitors;	k16.4	Peroxisome Proliferators	0.00622082
4-Thiazolecarbonitrile		k16.4	Peroxisome Proliferators	0.00622082
Chlorfenac		k16.4	Peroxisome Proliferators	0.00622082
Diclosulam		k16.4	Peroxisome Proliferators	0.00622082
Ethyl 5-oxo-1-phenyl-4,5-dihydro-1H-pyrazole-3-carboxylate		k16.4	Peroxisome Proliferators	0.00622082
N-[(3R)-9-methyl-4-oxo-1-phenyl-3,4,6,7-tetrahydro[1,4]diazepino[6,7,1-hi]indol-3-yl]pyridine-4-carboxamide		k16.4	Peroxisome Proliferators	0.00622082
1-Naphthaleneacetic acid		k16.4	Peroxisome Proliferators	0.00622082
Meprylcaine hydrochloride		k16.4	Peroxisome Proliferators	0.00622082
Romazarit		k16.4	Peroxisome Proliferators	0.00622082
Xenalipin		k16.4	Peroxisome Proliferators	0.00622082
2,3-Dichloroquinoxaline		k16.4	Peroxisome Proliferators	0.00622082
2-Nitrobenzyl chloride		k16.4	Peroxisome Proliferators	0.00622082
4-Hydroxyquinazoline		k16.4	Peroxisome Proliferators	0.00622082
9-Anthracenecarboxylic acid		k16.4	Peroxisome Proliferators	0.00622082
Bezafibrate	Hypolipidemic Agents;	k16.5	Hypolipidemic Agents	0.0124383
Sodium dodecyl sulfate	Surface-Active Agents;	k16.5	Hypolipidemic Agents	0.0124383
Glyceryl monoricinoleate		k16.5	Hypolipidemic Agents	0.0124383
Tetradecanoic acid		k16.5	Hypolipidemic Agents	0.0124383
2,7-Naphthalenedisulfonic acid, 4-amino-5-hydroxy-, monosodium salt		k16.5	Hypolipidemic Agents	0.0124383
Benzo(g,h,i)perylene		k16.5	Hypolipidemic Agents	0.0124383
Poly(2-hydroxypropyl methacrylate)		k16.5	Hypolipidemic Agents	0.0124383
Bacampicillin hydrochloride	Anti-Bacterial Agents;	k16.6	Cryoprotective Agents	0.00828797
N,N-Dimethylacetamide	Cryoprotective Agents;	k16.6	Cryoprotective Agents	0.00828797
Sodium azide	Enzyme Inhibitors;Indicators and Reagents;Mutagens;Vasodilator Agents;	k16.6	Cryoprotective Agents	0.00828797
Chlormequat chloride	Plant Growth Regulators;	k16.6	Cryoprotective Agents	0.00828797
2-Bromopropionic acid		k16.6	Cryoprotective Agents	0.00828797
6-(1-Methylethyl)quinoline		k16.6	Cryoprotective Agents	0.00828797
Diisopropanolamine		k16.6	Cryoprotective Agents	0.00828797
2,2-Diphenylpropane		k16.6	Cryoprotective Agents	0.00828797
Sodium dichloroisocyanurate	Antifungal Agents;Antiviral Agents;Disinfectants;	k16.7	Sweetening Agents	0.0232069
Cyclamic acid	Sweetening Agents;	k16.7	Sweetening Agents	0.0232069
Flosequinan	Vasodilator Agents;	k16.7	Sweetening Agents	0.0232069
(E)-1,2-Dichloroethylene		k16.7	Sweetening Agents	0.0232069
Acetic acid, C8-10-branched alkyl esters, C9-rich		k16.7	Sweetening Agents	0.0232069
Benzenesulfonic acid		k16.7	Sweetening Agents	0.0232069
Bromopentafluorobenzene		k16.7	Sweetening Agents	0.0232069
Dimethyl dihydrogen diphosphate		k16.7	Sweetening Agents	0.0232069
Ethyl tetradecanoate		k16.7	Sweetening Agents	0.0232069
Piragliatin		k16.7	Sweetening Agents	0.0232069
2-Thiosalicylic acid		k16.7	Sweetening Agents	0.0232069
1-Butyl-2-methylpyridinium trifluoromethanesulfonate		k16.7	Sweetening Agents	0.0232069
2-(Dimethylamino)ethyl acrylate		k16.7	Sweetening Agents	0.0232069
2-Oxobutanedioic acid		k16.7	Sweetening Agents	0.0232069
NTP Mix53 CT1 3-EQP		k16.7	Sweetening Agents	0.0232069
Perchloromethylmercaptan		k16.7	Sweetening Agents	0.0232069
Sulfuric acid		k16.7	Sweetening Agents	0.0232069
Diallyl disulfide	Anticarcinogenic Agents;Antihypertensive Agents;Antimutagenic Agents;Antineoplastic Agents;Spermatocidal Agents;	k16.8	Spermatocidal Agents	0.00622405
Sodium xylenesulfonate	Anticoagulants;	k16.8	Spermatocidal Agents	0.00622405
Teprenone	Anti-Ulcer Agents;	k16.8	Spermatocidal Agents	0.00622405
3-Chloro-4-methylaniline		k16.8	Spermatocidal Agents	0.00622405
5-Ethylidene-2-norbornene		k16.8	Spermatocidal Agents	0.00622405
Acrylamide		k16.8	Spermatocidal Agents	0.00622405
Chlorendic acid		k16.8	Spermatocidal Agents	0.00622405
Cyclododecanone		k16.8	Spermatocidal Agents	0.00622405
Disodium 3-hydroxynaphthalene-2,7-disulfonate		k16.8	Spermatocidal Agents	0.00622405
Ethylene thiourea		k16.8	Spermatocidal Agents	0.00622405
Ethyltriacetoxysilane		k16.8	Spermatocidal Agents	0.00622405
Glycidyl methacrylate		k16.8	Spermatocidal Agents	0.00622405
Heptanoic acid		k16.8	Spermatocidal Agents	0.00622405
Tripropylene glycol monomethyl ether		k16.8	Spermatocidal Agents	0.00622405
Biliscopin		k16.8	Spermatocidal Agents	0.00622405
Cefozopran hydrochloride		k16.8	Spermatocidal Agents	0.00622405
1-(2,6,6-Trimethyl-2-cyclohexen-1-yl)-1-penten-3-one		k16.8	Spermatocidal Agents	0.00622405
2,2-Dichloroacetamide		k16.8	Spermatocidal Agents	0.00622405
2,6-Dichlorobenzaldehyde		k16.8	Spermatocidal Agents	0.00622405
2-Cyclohexen-1-one		k16.8	Spermatocidal Agents	0.00622405
Bromodichloroacetic acid		k16.8	Spermatocidal Agents	0.00622405
Chlorendic anhydride		k16.8	Spermatocidal Agents	0.00622405
Midodrine hydrochloride	Adrenergic alpha-1 Receptor Agonists;Sympathomimetics;Vasoconstrictor Agents;	k16.9	Anti-Obesity Agents	0.0123902
Dicarbine	Anti-Arrhythmia Agents;Antimutagenic Agents;Antioxidants;Antipsychotic Agents;Teratogens;	k16.9	Anti-Obesity Agents	0.0123902
Topiramate	Anticonvulsants;Anti-Obesity Agents;Neuroprotective Agents;	k16.9	Anti-Obesity Agents	0.0123902
Molindone hydrochloride	Antipsychotic Agents;	k16.9	Anti-Obesity Agents	0.0123902
4-Vinyl-1-cyclohexene dioxide	Carcinogens;	k16.9	Anti-Obesity Agents	0.0123902
L-3-(2'-Piperidyl)pyridine	Insecticides;	k16.9	Anti-Obesity Agents	0.0123902
Benzyl benzoate	Insecticides;	k16.9	Anti-Obesity Agents	0.0123902
Sodium fluoroacetate	Rodenticides;	k16.9	Anti-Obesity Agents	0.0123902
1-Chloro-3,3-dimethyl-butan-2-one		k16.9	Anti-Obesity Agents	0.0123902
2,5,8,11,14-Pentaoxapentadecane		k16.9	Anti-Obesity Agents	0.0123902
3-(Dimethylamino)propylamine		k16.9	Anti-Obesity Agents	0.0123902
3-Acetyldihydro-2(3H)-furanone		k16.9	Anti-Obesity Agents	0.0123902
6-Methylquinoline		k16.9	Anti-Obesity Agents	0.0123902
Dipropyl phthalate		k16.9	Anti-Obesity Agents	0.0123902
Fluxofenim		k16.9	Anti-Obesity Agents	0.0123902
Fosthiazate		k16.9	Anti-Obesity Agents	0.0123902
Glyoxime		k16.9	Anti-Obesity Agents	0.0123902
Octylphosphonic acid		k16.9	Anti-Obesity Agents	0.0123902
3,3,5-Trimethylcyclohexanol		k16.9	Anti-Obesity Agents	0.0123902
Ethoprop		k16.9	Anti-Obesity Agents	0.0123902
Nitrobenzene		k16.9	Anti-Obesity Agents	0.0123902
Pincainide		k16.9	Anti-Obesity Agents	0.0123902
1,1,1-Trichloro-2,2,2-trifluoroethane		k16.9	Anti-Obesity Agents	0.0123902
1,2-Epoxyhexadecane		k16.9	Anti-Obesity Agents	0.0123902
Adipamide		k16.9	Anti-Obesity Agents	0.0123902
Diphenylcarbonate		k16.9	Anti-Obesity Agents	0.0123902
Dodecyl glycidyl ether		k16.9	Anti-Obesity Agents	0.0123902
Isocaine	Anesthetics, Local;	k17.1	Carcinogens	0.00927056
Ethyl 3-aminobenzoate methanesulfonic acid salt	Anesthetics;	k17.1	Carcinogens	0.00927056
Phenethyl isothiocyanate	Anticarcinogenic Agents;Carcinogens;Enzyme Inhibitors;	k17.1	Carcinogens	0.00927056
2-Naphthylamine	Carcinogens;	k17.1	Carcinogens	0.00927056
Isoproturon	Herbicides;	k17.1	Carcinogens	0.00927056
2-(3-Phenylpropyl)pyridine		k17.1	Carcinogens	0.00927056
2,7-Acetylaminofluorene		k17.1	Carcinogens	0.00927056
4-Butyloxyaniline		k17.1	Carcinogens	0.00927056
Anthracene		k17.1	Carcinogens	0.00927056
Clofentezine		k17.1	Carcinogens	0.00927056
Cupferron		k17.1	Carcinogens	0.00927056
Diflubenzuron		k17.1	Carcinogens	0.00927056
Metobromuron		k17.1	Carcinogens	0.00927056
Xanthone		k17.1	Carcinogens	0.00927056
4'-Piperidinylcarbonylmethoxyacetophenone		k17.1	Carcinogens	0.00927056
Fenobam		k17.1	Carcinogens	0.00927056
4-Methylaniline hydrochloride		k17.1	Carcinogens	0.00927056
Isocyanatocyclohexane		k17.1	Carcinogens	0.00927056
Ipsapirone	Anti-Anxiety Agents;Serotonin Receptor Agonists;	k17.10	Antibiotics, Antineoplastic	0.033791
Streptozocin	Antibiotics, Antineoplastic;	k17.10	Antibiotics, Antineoplastic	0.033791
Metyrapone	Antimetabolites;Enzyme Inhibitors;	k17.10	Antibiotics, Antineoplastic	0.033791
Nimustine	Antineoplastic Agents;	k17.10	Antibiotics, Antineoplastic	0.033791
Ronidazole	Antiprotozoal Agents;	k17.10	Antibiotics, Antineoplastic	0.033791
Tolbutamide	Hypoglycemic Agents;	k17.10	Antibiotics, Antineoplastic	0.033791
1,3-Propane sultone		k17.10	Antibiotics, Antineoplastic	0.033791
1-Chloro-2-bromoethane		k17.10	Antibiotics, Antineoplastic	0.033791
1-Decanol		k17.10	Antibiotics, Antineoplastic	0.033791
2-(tert-Butylamino)ethyl 2-methylprop-2-enoate		k17.10	Antibiotics, Antineoplastic	0.033791
2-Butyl-2-ethyl-1,3-propanediol		k17.10	Antibiotics, Antineoplastic	0.033791
2-Methylbutanoic acid		k17.10	Antibiotics, Antineoplastic	0.033791
3-(Chloromethyl)-1,2,3-benzotriazin-4(3H)-one		k17.10	Antibiotics, Antineoplastic	0.033791
3-Methylbenzoic acid		k17.10	Antibiotics, Antineoplastic	0.033791
4-Chloropentylbenzene		k17.10	Antibiotics, Antineoplastic	0.033791
4-Cyclohexyl-4-methyl-pentan-2-one		k17.10	Antibiotics, Antineoplastic	0.033791
5-Heptyldihydro-2(3H)-furanone		k17.10	Antibiotics, Antineoplastic	0.033791
Dipiperidinomethane		k17.10	Antibiotics, Antineoplastic	0.033791
Ethyl orthoformate		k17.10	Antibiotics, Antineoplastic	0.033791
Florasulam		k17.10	Antibiotics, Antineoplastic	0.033791
Isobornyl methacrylate		k17.10	Antibiotics, Antineoplastic	0.033791
Isobutyl salicylate		k17.10	Antibiotics, Antineoplastic	0.033791
Pentaethylene glycol		k17.10	Antibiotics, Antineoplastic	0.033791
Tridodecylamine		k17.10	Antibiotics, Antineoplastic	0.033791
Vernolate		k17.10	Antibiotics, Antineoplastic	0.033791
Arbutin		k17.10	Antibiotics, Antineoplastic	0.033791
Fenpiverinium bromide		k17.10	Antibiotics, Antineoplastic	0.033791
Metoprolol tartrate		k17.10	Antibiotics, Antineoplastic	0.033791
1-Butylpyridinium hexafluorophosphate		k17.10	Antibiotics, Antineoplastic	0.033791
Ethyl cyanoacetate		k17.10	Antibiotics, Antineoplastic	0.033791
Hexanol, acetate, branched and linear		k17.10	Antibiotics, Antineoplastic	0.033791
Methylammonium nitrate		k17.10	Antibiotics, Antineoplastic	0.033791
Sodium malate		k17.10	Antibiotics, Antineoplastic	0.033791
Racecadotril	Antidiarrheals;Protease Inhibitors;	k17.11	Prostaglandin Antagonists	0.00622405
Acephate	Insecticides;	k17.11	Prostaglandin Antagonists	0.00622405
3-(Methylthio)propanal	Prostaglandin Antagonists;	k17.11	Prostaglandin Antagonists	0.00622405
(2Z)-3,7-Dimethylocta-2,6-dien-1-ol		k17.11	Prostaglandin Antagonists	0.00622405
[(1R)-2,2,3-Trimethylcyclopent-3-en-1-yl]acetaldehyde		k17.11	Prostaglandin Antagonists	0.00622405
1,4-Bis[(ethenyloxy)methyl]cyclohexane		k17.11	Prostaglandin Antagonists	0.00622405
1-Pentadecanol		k17.11	Prostaglandin Antagonists	0.00622405
2-(tert-Butylamino)ethanol		k17.11	Prostaglandin Antagonists	0.00622405
2,4,5-T-2-ethylhexyl		k17.11	Prostaglandin Antagonists	0.00622405
3,5,5-Trimethylhexanal		k17.11	Prostaglandin Antagonists	0.00622405
3,5-Dimethylphenol		k17.11	Prostaglandin Antagonists	0.00622405
3,7-Dimethylocta-1,6-dien-3-yl propanoate		k17.11	Prostaglandin Antagonists	0.00622405
3-[3,5-DI(tert-butyl)-4-hydroxyphenyl]propanohydrazide		k17.11	Prostaglandin Antagonists	0.00622405
5-Amino-1,2-dihydro-3H-1,2,4-triazole-3-thione		k17.11	Prostaglandin Antagonists	0.00622405
Butane-1,3-diyl bis(2-methylprop-2-enoate)		k17.11	Prostaglandin Antagonists	0.00622405
Butyl 4-oxopentanoate		k17.11	Prostaglandin Antagonists	0.00622405
Butylphthalyl butylglycolate		k17.11	Prostaglandin Antagonists	0.00622405
Dibutyl hexanedioate		k17.11	Prostaglandin Antagonists	0.00622405
Hexyl methacrylate		k17.11	Prostaglandin Antagonists	0.00622405
Isobutyl 2,4-dichlorophenoxyacetate		k17.11	Prostaglandin Antagonists	0.00622405
Isoquinoline		k17.11	Prostaglandin Antagonists	0.00622405
Methyl 3-nonenoate		k17.11	Prostaglandin Antagonists	0.00622405
N-(Hydroxyethyl)ethylenediamine		k17.11	Prostaglandin Antagonists	0.00622405
Dexrazone	Antineoplastic Agents;Cardiovascular Agents;Chelating Agents;	k17.12	Cardiovascular Agents	0.00415476
Kinetin	Plant Growth Regulators;	k17.12	Cardiovascular Agents	0.00415476
2,6-Dimethylhept-5-enal		k17.12	Cardiovascular Agents	0.00415476
3-Bromo-4-fluorobenzaldehyde		k17.12	Cardiovascular Agents	0.00415476
alpha-Cedrene		k17.12	Cardiovascular Agents	0.00415476
C.I. Acid blue 22		k17.12	Cardiovascular Agents	0.00415476
cis-5-Octen-1-ol		k17.12	Cardiovascular Agents	0.00415476
Dihydro-beta-ionone		k17.12	Cardiovascular Agents	0.00415476
Methyl 12-hydroxyoctadecanoate		k17.12	Cardiovascular Agents	0.00415476
N-(4-Ethoxyphenyl)-3-oxobutanamide		k17.12	Cardiovascular Agents	0.00415476
Sodium 1-naphthalenesulfonate		k17.12	Cardiovascular Agents	0.00415476
9-Methylguanine		k17.12	Cardiovascular Agents	0.00415476
Cyanamide,cyano-,sodium salt		k17.12	Cardiovascular Agents	0.00415476
Quinoxaline		k17.12	Cardiovascular Agents	0.00415476
Sulfisomidine	Anti-Infective Agents;	k17.13	Plasticizers	0.00415476
Dioctyl phthalate	Plasticizers;	k17.13	Plasticizers	0.00415476
1-(4-Methoxyphenyl)-1-pentene-3-one		k17.13	Plasticizers	0.00415476
2-(4-fluorophenoxy)-N-[4-(2-hydroxypropan-2-yl)benzyl]pyridine-3-carboxamide		k17.13	Plasticizers	0.00415476
2-(Phenylsulfonyl)aniline		k17.13	Plasticizers	0.00415476
Calcium neodecanoate		k17.13	Plasticizers	0.00415476
Diisodecylphenyl phosphite		k17.13	Plasticizers	0.00415476
Kinoprene		k17.13	Plasticizers	0.00415476
2-Nitrodiphenylamine		k17.13	Plasticizers	0.00415476
Bufexamac	Anti-Inflammatory Agents, Non-Steroidal;	k17.14	Anti-Inflammatory Agents, Non-Steroidal	0.0379615
(3S)-3-(2-methylpyrimidin-5-yl)-9-(5,6,7,8-tetrahydro-1,8-naphthyridin-2-yl)nonanoic acid		k17.14	Anti-Inflammatory Agents, Non-Steroidal	0.0379615
Trichlorfon	Anthelmintics;Cholinesterase Inhibitors;Insecticides;	k17.15	Cholinesterase Inhibitors	0.000465424
Fenitrothion	Cholinesterase Inhibitors;Insecticides;	k17.15	Cholinesterase Inhibitors	0.000465424
Monotridecyl phosphate		k17.15	Cholinesterase Inhibitors	0.000465424
Ethyl 4-aminobenzoate	Anesthetics, Local;	k17.2	Proton Pump Inhibitors	0.00311688
Pantoprazole	Anti-Ulcer Agents;Proton Pump Inhibitors;	k17.2	Proton Pump Inhibitors	0.00311688
4-Methyl-1-phenylpyrazolidin-3-one		k17.2	Proton Pump Inhibitors	0.00311688
Dibenzyl diazene-1,2-dicarboxylate		k17.2	Proton Pump Inhibitors	0.00311688
Quizalofop-ethyl		k17.2	Proton Pump Inhibitors	0.00311688
Clorgyline hydrochloride		k17.2	Proton Pump Inhibitors	0.00311688
Risocaine		k17.2	Proton Pump Inhibitors	0.00311688
Benzaldehyde,2-bromo-5-hydroxy-		k17.2	Proton Pump Inhibitors	0.00311688
Sodium zomepirac	Anti-Inflammatory Agents, Non-Steroidal;	k17.3	Anti-Inflammatory Agents, Non-Steroidal	0.00146006
Sulindac	Anti-Inflammatory Agents, Non-Steroidal;Antineoplastic Agents;Cyclooxygenase Inhibitors;	k17.3	Anti-Inflammatory Agents, Non-Steroidal	0.00146006
2,4-DB-sodium		k17.3	Anti-Inflammatory Agents, Non-Steroidal	0.00146006
Pyraflufen-ethyl		k17.3	Anti-Inflammatory Agents, Non-Steroidal	0.00146006
sodium 1-{[5-(5-chlorothiophen-2-yl)-1,2-oxazol-3-yl]methyl}-2-[(1-cyclopropylpiperidin-4-yl)carbamoyl]-1H-benzimidazole-5-carboxylate		k17.3	Anti-Inflammatory Agents, Non-Steroidal	0.00146006
Pirinixic acid	Anticholesteremic Agents;Carcinogens;Mutagens;Peroxisome Proliferators;	k17.4	Anti-Inflammatory Agents, Non-Steroidal	0.000535722
Bromfenac sodium sesquihydrate	Anti-Inflammatory Agents, Non-Steroidal;	k17.4	Anti-Inflammatory Agents, Non-Steroidal	0.000535722
Oxaprozin	Anti-Inflammatory Agents, Non-Steroidal;	k17.4	Anti-Inflammatory Agents, Non-Steroidal	0.000535722
Indomethacin	Anti-Inflammatory Agents, Non-Steroidal;Cardiovascular Agents;Cyclooxygenase Inhibitors;Gout Suppressants;Tocolytic Agents;	k17.4	Anti-Inflammatory Agents, Non-Steroidal	0.000535722
Rosiglitazone	Hypoglycemic Agents;	k17.4	Anti-Inflammatory Agents, Non-Steroidal	0.000535722
sodium 5-{4'-[(2-butyl-3H-imidazo[4,5-b]pyridin-3-yl)methyl]biphenyl-2-yl}tetrazol-1-ide		k17.4	Anti-Inflammatory Agents, Non-Steroidal	0.000535722
Trepibutone		k17.4	Anti-Inflammatory Agents, Non-Steroidal	0.000535722
N-Dodecanoyl-N-methylglycine	Detergents;	k17.5	Detergents	0.00832033
12-Hydroxyoctadecanoic acid		k17.5	Detergents	0.00832033
3-Thiatetradecanoic acid		k17.5	Detergents	0.00832033
Isooctadecanoic acid		k17.5	Detergents	0.00832033
Tesaglitazar		k17.5	Detergents	0.00832033
Tridecanoic acid		k17.5	Detergents	0.00832033
Glipizide	Hypoglycemic Agents;	k17.6	Hypoglycemic Agents	0.0119605
Jasmone		k17.6	Hypoglycemic Agents	0.0119605
Triethylene glycol dimethacrylate		k17.6	Hypoglycemic Agents	0.0119605
Deracoxib		k17.6	Hypoglycemic Agents	0.0119605
1-Butyl-2-methylpyridinium iodide		k17.6	Hypoglycemic Agents	0.0119605
2-Methyl-2-ethoxypropane		k17.6	Hypoglycemic Agents	0.0119605
Trichlormethiazide	Antihypertensive Agents;Diuretics;Sodium Chloride Symporter Inhibitors;	k17.7	Respiratory System Agents	0.00776796
Phenylacetic acid	Antimetabolites, Antineoplastic;	k17.7	Respiratory System Agents	0.00776796
Doxapram hydrochloride	Central Nervous System Stimulants;Respiratory System Agents;	k17.7	Respiratory System Agents	0.00776796
2,6-Pyridinedicarboxylic acid	Chelating Agents;Enzyme Inhibitors;	k17.7	Respiratory System Agents	0.00776796
Zoalene	Coccidiostats;	k17.7	Respiratory System Agents	0.00776796
2-Hydroxyethyl disulfide		k17.7	Respiratory System Agents	0.00776796
3-(2-Methyl-3-furylthio)-4-heptanone		k17.7	Respiratory System Agents	0.00776796
Diphenamid		k17.7	Respiratory System Agents	0.00776796
Methyl geranate		k17.7	Respiratory System Agents	0.00776796
S-Furfuryl thioacetate		k17.7	Respiratory System Agents	0.00776796
tert-Butyl 3-oxobutanoate		k17.7	Respiratory System Agents	0.00776796
Tetrahydrofurfuryl acrylate		k17.7	Respiratory System Agents	0.00776796
D-Tagatose		k17.7	Respiratory System Agents	0.00776796
Flomoxef		k17.7	Respiratory System Agents	0.00776796
1-Butyl-3-methylimidazolium tetrafluoroborate		k17.7	Respiratory System Agents	0.00776796
1-Butyl-3-methylimidazolium trifluoromethanesulfonate		k17.7	Respiratory System Agents	0.00776796
1-Ethylpyridinium trifluoromethanesulfonate		k17.7	Respiratory System Agents	0.00776796
2-Methylfuran		k17.7	Respiratory System Agents	0.00776796
3-Acetyl-2,5-dimethylfuran		k17.7	Respiratory System Agents	0.00776796
4-Nitrobenzylbromide		k17.7	Respiratory System Agents	0.00776796
6-Amino-4-chloro-1-phenol-2-sulfonic acid		k17.7	Respiratory System Agents	0.00776796
N-Methylbenzamide		k17.7	Respiratory System Agents	0.00776796
NTP Mix62 CT1 62-EQP		k17.7	Respiratory System Agents	0.00776796
Morantel tartrate	Anthelmintics;Antinematodal Agents;	k17.8	Anti-Bacterial Agents	0.00663845
Cefmetazole sodium	Anti-Bacterial Agents;	k17.8	Anti-Bacterial Agents	0.00663845
Ampicillin trihydrate	Anti-Bacterial Agents;	k17.8	Anti-Bacterial Agents	0.00663845
Ramatroban	Platelet Aggregation Inhibitors;	k17.8	Anti-Bacterial Agents	0.00663845
1,1'-Diazene-1,2-diyldicyclohexanecarbonitrile		k17.8	Anti-Bacterial Agents	0.00663845
1,2-Diethoxybenzene		k17.8	Anti-Bacterial Agents	0.00663845
2-(Trifluoromethoxy)benzenesulfonamide		k17.8	Anti-Bacterial Agents	0.00663845
5-Methyl-2-furancarboxylic acid		k17.8	Anti-Bacterial Agents	0.00663845
Dimethoxane		k17.8	Anti-Bacterial Agents	0.00663845
Ethyl undec-10-enoate		k17.8	Anti-Bacterial Agents	0.00663845
gamma-Terpinene		k17.8	Anti-Bacterial Agents	0.00663845
(S)-(-)-1-Amino-1-phenylpropane		k17.8	Anti-Bacterial Agents	0.00663845
1-Butyl-2-methylpyridinium chloride		k17.8	Anti-Bacterial Agents	0.00663845
1-Chloro-2-propanol, technical grade (~75% 1-chloro-2-propanol; ~25% 2-chloro-1-propanol)		k17.8	Anti-Bacterial Agents	0.00663845
2,4,4-Trimethyl-1-pentene		k17.8	Anti-Bacterial Agents	0.00663845
3,5,5-Trimethylhexanoic acid		k17.8	Anti-Bacterial Agents	0.00663845
Dihydromyrcenol		k17.8	Anti-Bacterial Agents	0.00663845
Propanoic anhydride		k17.8	Anti-Bacterial Agents	0.00663845
Lansoprazole	Anti-Infective Agents;Anti-Ulcer Agents;Enzyme Inhibitors;	k18.1	Anti-Ulcer Agents	0.0227442
2-Acetylaminofluorene	Carcinogens;	k18.1	Anti-Ulcer Agents	0.0227442
Mepanipyrim		k18.1	Anti-Ulcer Agents	0.0227442
Azoxybenzene		k18.1	Anti-Ulcer Agents	0.0227442
Flavone		k18.1	Anti-Ulcer Agents	0.0227442
Pifexole		k18.1	Anti-Ulcer Agents	0.0227442
2-Acetylfluorene		k18.1	Anti-Ulcer Agents	0.0227442
2-Amino-4-phenylthiazole hydrobromide hydrate		k18.1	Anti-Ulcer Agents	0.0227442
N-Phenylhydroxylamine		k18.1	Anti-Ulcer Agents	0.0227442
trans-Stilbene		k18.1	Anti-Ulcer Agents	0.0227442
Yangonin		k18.1	Anti-Ulcer Agents	0.0227442
Lidocaine	Anesthetics, Local;Anti-Arrhythmia Agents;Voltage-Gated Sodium Channel Blockers;	k18.10	Anti-Arrhythmia Agents	5.71709e-05
Pranolium chloride	Anti-Arrhythmia Agents;	k18.10	Anti-Arrhythmia Agents	5.71709e-05
Mexiletene hydrochloride	Anti-Arrhythmia Agents;Voltage-Gated Sodium Channel Blockers;	k18.10	Anti-Arrhythmia Agents	5.71709e-05
Tigecycline	Anti-Bacterial Agents;	k18.10	Anti-Arrhythmia Agents	5.71709e-05
2-(N-Ethyl-m-toluidino)ethanol		k18.10	Anti-Arrhythmia Agents	5.71709e-05
3,3'-(Ethylenedioxy)dipropiononitrile		k18.10	Anti-Arrhythmia Agents	5.71709e-05
Azacyclotridecan-2-one		k18.10	Anti-Arrhythmia Agents	5.71709e-05
Butyl (2,4-dichlorophenoxy)acetate		k18.10	Anti-Arrhythmia Agents	5.71709e-05
Isophorone diamine		k18.10	Anti-Arrhythmia Agents	5.71709e-05
Phenyl phosphorus dichloride		k18.10	Anti-Arrhythmia Agents	5.71709e-05
Tembotrione		k18.10	Anti-Arrhythmia Agents	5.71709e-05
(S)-(+)-N-Ethylamphetamine hydrochloride		k18.10	Anti-Arrhythmia Agents	5.71709e-05
1,1-Dichloropropanone		k18.10	Anti-Arrhythmia Agents	5.71709e-05
3-Nitrobenzaldehyde		k18.10	Anti-Arrhythmia Agents	5.71709e-05
Tetracycline	Anti-Bacterial Agents;Protein Synthesis Inhibitors;	k18.11	Protein Synthesis Inhibitors	0.017598
Procarbazine	Antineoplastic Agents;	k18.11	Protein Synthesis Inhibitors	0.017598
(2S)-4,4-difluoro-1-{N-[8-(pyrimidin-2-yl)-8-azabicyclo[3.2.1]oct-3-yl]glycyl}pyrrolidine-2-carbonitrile		k18.11	Protein Synthesis Inhibitors	0.017598
1,4-Bis(2-hydroxyethoxy)-2-butyne		k18.11	Protein Synthesis Inhibitors	0.017598
2-Methoxynaphthalene		k18.11	Protein Synthesis Inhibitors	0.017598
4-Methyl-1-(propan-2-yl)cyclohex-3-en-1-ol		k18.11	Protein Synthesis Inhibitors	0.017598
Bis(2-ethylhexyl) nonanedioate		k18.11	Protein Synthesis Inhibitors	0.017598
Bis[2-(2-butoxyethoxy)ethyl] hexandioate		k18.11	Protein Synthesis Inhibitors	0.017598
Butyl hydroxyacetate		k18.11	Protein Synthesis Inhibitors	0.017598
Citronellol		k18.11	Protein Synthesis Inhibitors	0.017598
Diisobutyl adipate		k18.11	Protein Synthesis Inhibitors	0.017598
Ethanol, 2,2'-[1,2-ethanediylbis(oxy)]bis-, dibenzoate		k18.11	Protein Synthesis Inhibitors	0.017598
Methyl trans-styryl ketone		k18.11	Protein Synthesis Inhibitors	0.017598
Triprop-2-en-1-yl benzene-1,2,4-tricarboxylate		k18.11	Protein Synthesis Inhibitors	0.017598
Salidroside		k18.11	Protein Synthesis Inhibitors	0.017598
O,O-Dimethyl chlorothiophosphate		k18.11	Protein Synthesis Inhibitors	0.017598
Gefarnate	Anti-Ulcer Agents;	k18.12	Rodenticides	0.0155116
Triethylenetetramine	Chelating Agents;	k18.12	Rodenticides	0.0155116
1-(1-Naphthyl)-2-thiourea	Rodenticides;	k18.12	Rodenticides	0.0155116
(1S,5S)-6,6-dimethyl-2-methylidenebicyclo[3.1.1]heptane		k18.12	Rodenticides	0.0155116
1-Methyl-4-(propan-2-yl)cyclohexa-1,3-diene		k18.12	Rodenticides	0.0155116
2,6-Dichlorotoluene		k18.12	Rodenticides	0.0155116
2-[2-(2-Propoxyethoxy)ethoxy]ethanol		k18.12	Rodenticides	0.0155116
4,4'-Methylenebis(2,6-di-t-butylphenol)		k18.12	Rodenticides	0.0155116
4-Ethylbenzaldehyde		k18.12	Rodenticides	0.0155116
Butylene carbonate		k18.12	Rodenticides	0.0155116
Chlordimeform hydrochloride		k18.12	Rodenticides	0.0155116
Flufenpyr-ethyl		k18.12	Rodenticides	0.0155116
Kasugamycin hydrochloride		k18.12	Rodenticides	0.0155116
Methyl 2-octynoate		k18.12	Rodenticides	0.0155116
N-Butyl-p-toluenesulfonamide		k18.12	Rodenticides	0.0155116
N-Methyldioctylamine		k18.12	Rodenticides	0.0155116
O,O-Diethyl dithiophosphate		k18.12	Rodenticides	0.0155116
Sodium iodide		k18.12	Rodenticides	0.0155116
Iomazenil		k18.12	Rodenticides	0.0155116
1,2-Dichloroethane		k18.12	Rodenticides	0.0155116
1-Hexadecanamine, N,N-dimethyl-		k18.12	Rodenticides	0.0155116
1-Methyl-3-propylimidazolium tetrafluoroborate		k18.12	Rodenticides	0.0155116
2,4-Dihydroxybenzoic acid		k18.12	Rodenticides	0.0155116
4-Methylbenzonitrile		k18.12	Rodenticides	0.0155116
Valdecoxib	Cyclooxygenase 2 Inhibitors;	k18.13	Plasticizers	0.00622405
Eplerenone	Mineralocorticoid Receptor Antagonists;	k18.13	Plasticizers	0.00622405
Di(2-ethylhexyl) phthalate	Plasticizers;	k18.13	Plasticizers	0.00622405
1,2-Benzenedicarboxylic acid, di-C8-10-branched alkyl esters, C9-rich		k18.13	Plasticizers	0.00622405
Butyryl trihexyl citrate		k18.13	Plasticizers	0.00622405
Diphenylsulfone		k18.13	Plasticizers	0.00622405
Fully acetylated glycerol monoester on 12-Hydroxystearic acid (85%); Fully acetylated glycerol monostearate represents (10%)		k18.13	Plasticizers	0.00622405
Octyl decyl phthalate		k18.13	Plasticizers	0.00622405
Perfluoroheptanoic acid		k18.13	Plasticizers	0.00622405
Simetryn		k18.13	Plasticizers	0.00622405
Tris(2-ethylhexyl) trimellitate		k18.13	Plasticizers	0.00622405
Undec-10-enal		k18.13	Plasticizers	0.00622405
Zinc neodecanoate		k18.13	Plasticizers	0.00622405
1,2-Benzenedicarboxylic acid, di-C6-8-branched alkyl esters, C7-rich		k18.13	Plasticizers	0.00622405
Castor oil		k18.13	Plasticizers	0.00622405
Dinonyl phthalate		k18.13	Plasticizers	0.00622405
Fatty acids, C16-18		k18.13	Plasticizers	0.00622405
Nonanoyl chloride		k18.13	Plasticizers	0.00622405
Undecanoic acid		k18.13	Plasticizers	0.00622405
Vinclozolin	Androgen Antagonists;Fungicides, Industrial;	k18.14	Fungicides, Industrial	0.0040397
Tolmetin sodium	Anti-Inflammatory Agents, Non-Steroidal;Cyclooxygenase Inhibitors;	k18.14	Fungicides, Industrial	0.0040397
Acifluorfen	Enzyme Inhibitors;Herbicides;	k18.14	Fungicides, Industrial	0.0040397
Procymidone	Fungicides, Industrial;	k18.14	Fungicides, Industrial	0.0040397
Cythioate	Insecticides;	k18.14	Fungicides, Industrial	0.0040397
1H-Benzotriazol-1-ol		k18.14	Fungicides, Industrial	0.0040397
2-[4-(4-fluorophenyl)-5-(2-phenoxypyrimidin-4-yl)-1H-imidazol-1-yl]propane-1,3-diol		k18.14	Fungicides, Industrial	0.0040397
Haloxyfop-methyl		k18.14	Fungicides, Industrial	0.0040397
Ingliforib		k18.14	Fungicides, Industrial	0.0040397
Triforine		k18.14	Fungicides, Industrial	0.0040397
Sulbactam	Anti-Bacterial Agents;Enzyme Inhibitors;	k18.15	Cholinesterase Inhibitors	4.08734e-05
Ethyl 4-nitrophenyl ethylphosphonate	Cholinesterase Inhibitors;	k18.15	Cholinesterase Inhibitors	4.08734e-05
Mevinphos	Cholinesterase Inhibitors;Insecticides;	k18.15	Cholinesterase Inhibitors	4.08734e-05
Paraoxon	Cholinesterase Inhibitors;Insecticides;	k18.15	Cholinesterase Inhibitors	4.08734e-05
Methylparaoxon		k18.15	Cholinesterase Inhibitors	4.08734e-05
Pivoxil Sulbactam		k18.15	Cholinesterase Inhibitors	4.08734e-05
Diflunisal	Anti-Inflammatory Agents, Non-Steroidal;Cyclooxygenase Inhibitors;	k18.3	Cyclooxygenase Inhibitors	1.9376e-06
Meclofenamate sodium	Anti-Inflammatory Agents, Non-Steroidal;Cyclooxygenase Inhibitors;	k18.3	Cyclooxygenase Inhibitors	1.9376e-06
Mefenamic acid	Anti-Inflammatory Agents, Non-Steroidal;Cyclooxygenase Inhibitors;	k18.3	Cyclooxygenase Inhibitors	1.9376e-06
3,4,5,6-Tetrachloropyridine-2-carboxylic acid		k18.3	Cyclooxygenase Inhibitors	1.9376e-06
3-{[3,4-Bis(difluoromethoxy)phenyl](pyridin-3-ylmethyl)amino}benzoic acid		k18.3	Cyclooxygenase Inhibitors	1.9376e-06
Flurbiprofen	Analgesics;Anti-Inflammatory Agents, Non-Steroidal;Cyclooxygenase Inhibitors;	k18.4	Mitogens	0.00415045
p,p'-DDA	Antihypertensive Agents;Immunosuppressive Agents;Mitogens;	k18.4	Mitogens	0.00415045
Lonazolac	Anti-Inflammatory Agents, Non-Steroidal;	k18.4	Mitogens	0.00415045
Lumiracoxib	Cyclooxygenase 2 Inhibitors;	k18.4	Mitogens	0.00415045
2,3,5-Triiodobenzoic acid		k18.4	Mitogens	0.00415045
Decanal		k18.4	Mitogens	0.00415045
Undecanoic delta-lactone		k18.4	Mitogens	0.00415045
Iodoalphionic acid		k18.4	Mitogens	0.00415045
Mono(2-ethylhexyl) phthalate		k18.4	Mitogens	0.00415045
Risarestat		k18.4	Mitogens	0.00415045
Zaltoprofen		k18.4	Mitogens	0.00415045
Naphthenic acids		k18.4	Mitogens	0.00415045
(+-)-7-(3,5,6-trimethyl-1,4-benzoquinon-2-yl)-7-phenylheptanoic acid	Anti-Asthmatic Agents;Anti-Inflammatory Agents, Non-Steroidal;Prostaglandin Antagonists;	k18.5	Prostaglandin Antagonists	0.00415476
Carbenoxolone sodium	Anti-Ulcer Agents;	k18.5	Prostaglandin Antagonists	0.00415476
N-Arachidonylglycine		k18.5	Prostaglandin Antagonists	0.00415476
Cephalexin	Anti-Bacterial Agents;	k18.6	Antihypertensive Agents	0.00420458
Chlorthalidone	Antihypertensive Agents;Diuretics;Sodium Chloride Symporter Inhibitors;	k18.6	Antihypertensive Agents	0.00420458
Chlorisondamine chloride	Antihypertensive Agents;Ganglionic Blockers;Nicotinic Antagonists;	k18.6	Antihypertensive Agents	0.00420458
Candoxatril	Antihypertensive Agents;Protease Inhibitors;	k18.6	Antihypertensive Agents	0.00420458
Nitrilotriacetic acid	Chelating Agents;	k18.6	Antihypertensive Agents	0.00420458
Etodolac	Cyclooxygenase 2 Inhibitors;	k18.6	Antihypertensive Agents	0.00420458
Bromisovalum	Hypnotics and Sedatives;	k18.6	Antihypertensive Agents	0.00420458
Aminolevulinic acid hydrochloride	Photosensitizing Agents;	k18.6	Antihypertensive Agents	0.00420458
3-{[1-(aminomethyl)cyclohexyl]methyl}-1,2,4-oxadiazol-5(4H)-one hydrochloride		k18.6	Antihypertensive Agents	0.00420458
alpha-Phellandrene		k18.6	Antihypertensive Agents	0.00420458
Anilazine		k18.6	Antihypertensive Agents	0.00420458
Diethyl maleate		k18.6	Antihypertensive Agents	0.00420458
Disodium benzene-1,3-disulfonate		k18.6	Antihypertensive Agents	0.00420458
Hexanedioic acid, di-C7-9-branched and linear alkyl esters		k18.6	Antihypertensive Agents	0.00420458
Manganese, tricarbonyl[(1,2,3,4,5-.eta.)-1-methyl-2,4-cyclopentadien-1-yl]-		k18.6	Antihypertensive Agents	0.00420458
Nicotine sulfate		k18.6	Antihypertensive Agents	0.00420458
Potassium 2,5-dihydroxybenzenesulfonate		k18.6	Antihypertensive Agents	0.00420458
Vardenafil citrate		k18.6	Antihypertensive Agents	0.00420458
(E)-1,4-Dibromo-2-butene		k18.6	Antihypertensive Agents	0.00420458
1-(2-Hydroxyethyl)-3-methylimidazolium chloride		k18.6	Antihypertensive Agents	0.00420458
1-Butyl-3-methylpyridinium bromide		k18.6	Antihypertensive Agents	0.00420458
2,4-Dichloronitrobenzene		k18.6	Antihypertensive Agents	0.00420458
2-Oxopentanoic acid		k18.6	Antihypertensive Agents	0.00420458
3,4,5-Trichloronitrobenzene		k18.6	Antihypertensive Agents	0.00420458
Chloroacetyl chloride		k18.6	Antihypertensive Agents	0.00420458
Ethyl chloroacetate		k18.6	Antihypertensive Agents	0.00420458
Grepafloxacin hydrochloride	Anti-Bacterial Agents;	k18.7	Neuromuscular Nondepolarizing Agents	0.0154876
Theobromine	Bronchodilator Agents;Vasodilator Agents;	k18.7	Neuromuscular Nondepolarizing Agents	0.0154876
Voglibose	Hypoglycemic Agents;	k18.7	Neuromuscular Nondepolarizing Agents	0.0154876
Chlorotrimethylsilane	Indicators and Reagents;	k18.7	Neuromuscular Nondepolarizing Agents	0.0154876
Vecuronium bromide	Neuromuscular Nondepolarizing Agents;Nicotinic Antagonists;	k18.7	Neuromuscular Nondepolarizing Agents	0.0154876
1,2,4-Trimethoxybenzene		k18.7	Neuromuscular Nondepolarizing Agents	0.0154876
2-Oxopropanoic acid		k18.7	Neuromuscular Nondepolarizing Agents	0.0154876
Hexadecane		k18.7	Neuromuscular Nondepolarizing Agents	0.0154876
Tetraethyl pyrophosphate		k18.7	Neuromuscular Nondepolarizing Agents	0.0154876
1,1-Dichloroethane		k18.7	Neuromuscular Nondepolarizing Agents	0.0154876
2-Methylenepentanedinitrile		k18.7	Neuromuscular Nondepolarizing Agents	0.0154876
Allyl anthranilate		k18.7	Neuromuscular Nondepolarizing Agents	0.0154876
NTP Mix49 CT1 3-EQP		k18.7	Neuromuscular Nondepolarizing Agents	0.0154876
Dimethyl sulfoxide	Cryoprotective Agents;Free Radical Scavengers;Solvents;	k18.8	Cryoprotective Agents	0.00208008
1H-1,2,4-Triazole		k18.8	Cryoprotective Agents	0.00208008
2,5-Dimethyl-2,5-di-(tert-butylperoxy)hexane		k18.8	Cryoprotective Agents	0.00208008
2-Octen-1-ylsuccinic anhydride		k18.8	Cryoprotective Agents	0.00208008
Dihexyl hexanedioate		k18.8	Cryoprotective Agents	0.00208008
Dimethyl acetylsuccinate		k18.8	Cryoprotective Agents	0.00208008
Etofenprox		k18.8	Cryoprotective Agents	0.00208008
Ferric chloride		k18.8	Cryoprotective Agents	0.00208008
Trisodium 2,4,6-trithioxo-1,3,5-triazinane-1,3,5-triide		k18.8	Cryoprotective Agents	0.00208008
1,2-Dimethylhydrazine dihydrochloride		k18.8	Cryoprotective Agents	0.00208008
1-Butyl-3-methylpyridinium iodide		k18.8	Cryoprotective Agents	0.00208008
1-Chloro-2-(ethylthio)ethane		k18.8	Cryoprotective Agents	0.00208008
3a,4,7,7a-Tetrahydroindene		k18.8	Cryoprotective Agents	0.00208008
Bromoacetic acid		k18.8	Cryoprotective Agents	0.00208008
Chloroacetic acid		k18.8	Cryoprotective Agents	0.00208008
cis-Stilbene		k18.8	Cryoprotective Agents	0.00208008
Heptanedioic acid		k18.8	Cryoprotective Agents	0.00208008
Iron(II) sulfate		k18.8	Cryoprotective Agents	0.00208008
Nialamide	Antidepressive Agents;Monoamine Oxidase Inhibitors;	k18.9	Monoamine Oxidase Inhibitors	0.00572023
Dibutyl decanedioate		k18.9	Monoamine Oxidase Inhibitors	0.00572023
N,N-Diethyldodecanamide		k18.9	Monoamine Oxidase Inhibitors	0.00572023
Isbufylline		k18.9	Monoamine Oxidase Inhibitors	0.00572023
Tetroquinone		k18.9	Monoamine Oxidase Inhibitors	0.00572023
Trimecaine monohydrochloride		k18.9	Monoamine Oxidase Inhibitors	0.00572023
2-Methoxy-3,4-dihydro-2H-pyran		k18.9	Monoamine Oxidase Inhibitors	0.00572023
Thiabendazole	Anthelmintics;	k19.1	Carcinogens	0.0186501
Montelukast sodium	Anti-Asthmatic Agents;Leukotriene Antagonists;	k19.1	Carcinogens	0.0186501
Riluzole	Anticonvulsants;Excitatory Amino Acid Antagonists;Neuroprotective Agents;	k19.1	Carcinogens	0.0186501
Phenylethylhydrazine sulfate	Antidepressive Agents;Monoamine Oxidase Inhibitors;	k19.1	Carcinogens	0.0186501
4-Biphenylamine hydrochloride	Carcinogens;	k19.1	Carcinogens	0.0186501
2-Aminofluorene	Carcinogens;Mutagens;	k19.1	Carcinogens	0.0186501
Carboxin	Fungicides, Industrial;	k19.1	Carcinogens	0.0186501
(3R,4S)-3-[4-(4-fluorophenyl)-4-hydroxypiperidin-1-yl]-3,4-dihydro-2H-chromene-4,7-diol		k19.1	Carcinogens	0.0186501
1-[(3S)-6-(benzyloxy)-2,3-dihydro-1-benzofuran-3-yl]-1-hydroxyurea		k19.1	Carcinogens	0.0186501
4'-Fluoro-4-aminodiphenyl		k19.1	Carcinogens	0.0186501
Benzidine		k19.1	Carcinogens	0.0186501
Fuberidazole		k19.1	Carcinogens	0.0186501
Methabenzthiazuron		k19.1	Carcinogens	0.0186501
N-Benzyl-9-(tetrahydro-2H-pyran-2-yl)adenine		k19.1	Carcinogens	0.0186501
Phenyl 1-hydroxy-2-naphthoate		k19.1	Carcinogens	0.0186501
Piperine		k19.1	Carcinogens	0.0186501
Mexenone		k19.1	Carcinogens	0.0186501
Pifoxime		k19.1	Carcinogens	0.0186501
SB 206553 hydrochloride		k19.1	Carcinogens	0.0186501
2-Amino-5,6-dimethylbenzothiazole		k19.1	Carcinogens	0.0186501
2-Amino-6-ethoxybenzothiazole		k19.1	Carcinogens	0.0186501
[truncated: 4,629 more rows]
